# Supplementary material for: Integrated single-cell RNA-seq and DNA methylation reveal the effects of air pollution in patients with recurrent spontaneous abortion
Source: Clin Epigenetics. 2022 Aug 23;14:105. doi: 10.1186/s13148-022-01327-2 (PMC9400245; doi:10.1186/s13148-022-01327-2)
Supplement: Supplementary file 2 — Additional file 2: Table 2. Total of DMR between patients with RSA and controls detected through RRBS. [file 13148_2022_1327_MOESM2_ESM.xlsx]

## Sheet: Sheet1
AccId	logFC	AveExpr	t	P.Value	B	seqnames	start	end	geneStrand	distanceToTSS	D1	D2	D3	CD1	CD2	CD3	annotation
A2M	0.109869	0.353241	3.814	0.010704	-2.29828	chr12	9268001	9269000	2	0	0.431784	0.378299	0.414443	0.264803	0.344165	0.28595	Promoter (<=1kb)
AACS	-0.125864	0.845726	-3.43625	0.0162989	-2.66185	chr12	125590001	125591000	1	40024	0.731707	0.759036	0.857639	0.899329	0.905594	0.921053	Intron (NM_023928.3/AACS, intron 7 of 17)
AAK1	0.120281	0.874955	3.22375	0.0208522	-2.87865	chr2	69771001	69772000	2	-12139	0.913043	0.981132	0.911111	0.822222	0.866667	0.755556	Exon (NM_014911.3/AAK1, exon 4 of 22)
ABCA5	0.126111	0.668516	2.89194	0.0310661	-3.23394	chr17	67312001	67313000	2	-227	0.764706	0.756098	0.673913	0.564103	0.571429	0.680851	Promoter (<=1kb)
ABCA9	-0.110382	0.743751	-4.98533	0.0033258	-1.34542	chr17	67045001	67046000	2	11136	0.657895	0.708861	0.698925	0.785714	0.819444	0.791667	Exon (NM_080283.3/ABCA9, exon 3 of 39)
ABCC2	-0.158162	0.479081	-3.01529	0.0267345	-3.09957	chr10	101603001	101604000	1	60538	0.333333	0.5	0.366667	0.516129	0.545455	0.612903	Exon (XM_005269536.1/ABCC2, exon 24 of 29)
ABCC5-AS1	0.159933	0.4826	3.61589	0.013308	-2.48544	chr3	183722001	183723000	1	-1126	0.532609	0.592593	0.5625	0.3125	0.451923	0.443478	Promoter (1-2kb)
ABLIM1	0.135507	0.494532	7.03725	0.000640289	-0.197636	chr10	116467001	116468000	2	-22239	0.557276	0.57329	0.556291	0.448276	0.427481	0.40458	Distal Intergenic
ABLIM2	-0.112482	0.707203	-2.93528	0.029462	-3.18644	chr4	8174001	8175000	2	-13442	0.596244	0.651163	0.705479	0.815217	0.743464	0.731651	Distal Intergenic
ABR	-0.123399	0.249064	-3.9189	0.00956183	-2.20231	chr17	1083001	1084000	2	0	0.201724	0.198439	0.161932	0.360097	0.313978	0.258216	Promoter (<=1kb)
ACAN	0.145973	0.695286	3.37901	0.0174051	-2.71939	chr15	89285001	89286000	1	-60674	0.750529	0.767677	0.786611	0.546279	0.704854	0.615764	Distal Intergenic
ACAN	0.115376	0.497329	2.7838	0.0355027	-3.35383	chr15	89288001	89289000	1	-57674	0.55814	0.491525	0.615385	0.396226	0.433333	0.489362	Distal Intergenic
ACKR4	-0.154879	0.518849	-2.72418	0.0382415	-3.4207	chr3	132317001	132318000	1	920	0.416667	0.392857	0.514706	0.568627	0.52381	0.696429	Promoter (<=1kb)
ACOT12	-0.154502	0.625168	-2.52435	0.0492298	-3.64849	chr5	80687001	80688000	2	1954	0.462963	0.642857	0.537931	0.746835	0.612121	0.748299	Promoter (1-2kb)
ACOXL	-0.108515	0.624386	-3.05494	0.0254873	-3.05694	chr2	111559001	111560000	1	68851	0.543379	0.597561	0.569444	0.638889	0.650888	0.746154	Exon (NM_001142807.1/ACOXL, exon 8 of 18)
ACPP	0.157759	0.848339	3.30645	0.0189298	-2.79324	chr3	132008001	132009000	1	-27211	0.9375	0.904762	0.939394	0.818182	0.823529	0.666667	Distal Intergenic
ACSBG1	0.194555	0.388705	3.92953	0.00945407	-2.19272	chr15	78505001	78506000	2	21049	0.550964	0.40856	0.498423	0.221574	0.313084	0.339623	Intron (NM_001199377.1/ACSBG1, intron 1 of 13)
ACSL6	-0.186184	0.541694	-6.71165	0.00080885	-0.344433	chr5	131343001	131344000	2	3355	0.444444	0.44898	0.452381	0.641026	0.585366	0.677966	Intron (NM_001009185.2/ACSL6, intron 1 of 20)
ACSS3	-0.224032	0.39773	-8.71523	0.00021822	0.405715	chr12	81473001	81474000	1	1129	0.285714	0.285714	0.285714	0.5	0.473684	0.555556	Promoter (1-2kb)
ACTA1	0.108376	0.176687	2.85036	0.0326957	-3.27982	chr1	229568001	229569000	2	843	0.232803	0.159677	0.300144	0.122316	0.122335	0.122847	Promoter (<=1kb)
ACTBL2	0.104887	0.578474	2.65626	0.0416449	-3.49753	chr5	56712001	56713000	2	65534	0.626087	0.666667	0.6	0.507143	0.472222	0.598726	Distal Intergenic
ACTC1	0.129084	0.359889	3.26446	0.0198798	-2.83644	chr15	35086001	35087000	2	927	0.501868	0.380466	0.390957	0.261792	0.305389	0.318859	Promoter (<=1kb)
ACTL8	-0.130576	0.445808	-2.92419	0.0298635	-3.19856	chr1	18154001	18155000	1	4515	0.324675	0.450549	0.366337	0.536232	0.549296	0.447761	Distal Intergenic
ACTN1	0.126522	0.491463	3.42086	0.0165884	-2.67726	chr14	69415001	69416000	2	30020	0.531915	0.569231	0.563025	0.411111	0.373494	0.5	Intron (XM_005268150.1/ACTN1, intron 1 of 20)
ACTN1	0.113466	0.710087	3.06111	0.0252989	-3.05033	chr14	69403001	69404000	2	42020	0.816361	0.724771	0.759328	0.597173	0.669708	0.693182	Intron (XM_005268150.1/ACTN1, intron 1 of 20)
ACTN1-AS1	0.230655	0.649902	2.79434	0.0350412	-3.34206	chr14	69465001	69466000	1	18602	0.911765	0.621212	0.762712	0.493151	0.489362	0.621212	Distal Intergenic
ACTN1-AS1	0.153898	0.776696	2.53978	0.0482705	-3.63072	chr14	69464001	69465000	1	17602	0.916667	0.818182	0.826087	0.708333	0.590909	0.8	Distal Intergenic
ACTN3	-0.199915	0.725043	-4.55159	0.00501276	-1.6687	chr11	66317001	66318000	1	2689	0.606061	0.652174	0.617021	0.733333	0.866667	0.875	Promoter (2-3kb)
ACTR10	0.122839	0.57565	2.58535	0.0455515	-3.5784	chr14	58668001	58669000	1	1168	0.656716	0.542373	0.712121	0.485294	0.539326	0.518072	Promoter (1-2kb)
ACTR3B	0.197191	0.747364	7.44378	0.000484176	-0.0294281	chr7	152480001	152481000	1	23167	0.854545	0.85	0.833333	0.646154	0.607843	0.692308	Exon (NM_001040135.2/ACTR3B, exon 2 of 10)
ACTR3BP2	-0.158581	0.780281	-2.71703	0.0385848	-3.42875	chr2	92262001	92263000	1	132842	0.573466	0.755132	0.774373	0.85283	0.838889	0.886997	Distal Intergenic
ACTRT2	0.316919	0.647096	4.44563	0.00556285	-1.7528	chr1	2826001	2827000	1	-111046	0.766667	0.85	0.8	0.454545	0.375	0.636364	Distal Intergenic
ACVR1	0.174698	0.754844	6.58104	0.000890665	-0.406574	chr2	158709001	158710000	2	21623	0.833333	0.809524	0.883721	0.673913	0.685714	0.642857	Intron (NM_001105.4/ACVR1, intron 1 of 10)
ACVR1	0.214715	0.362852	3.41586	0.0166836	-2.68227	chr2	158688001	158689000	2	-4843	0.555556	0.521739	0.333333	0.25	0.230769	0.285714	Intron (NM_001105.4/ACVR1, intron 1 of 10)
ACVR1	0.179301	0.294196	2.68302	0.0402662	-3.46718	chr2	158694001	158695000	2	-10843	0.505859	0.283673	0.362007	0.145914	0.189944	0.277778	Intron (NM_001105.4/ACVR1, intron 1 of 10)
ACVR1C	-0.242151	0.688867	-2.89486	0.0309552	-3.23074	chr2	158520001	158521000	2	-34602	0.428571	0.588235	0.686567	0.709091	0.914286	0.806452	Distal Intergenic
ACVRL1	0.107025	0.37197	3.18333	0.0218699	-2.92085	chr12	52316001	52317000	1	9824	0.402174	0.434783	0.43949	0.28125	0.384	0.290123	3' UTR
ADAM12	0.181775	0.358386	2.62024	0.043581	-3.26039	chr10	127941001	127942000	2	135092	0.403409	0.385321	0.409091	0.352941	0.335404	0.264151	Promoter (<=1kb)
ADAM17	0.110287	0.780184	3.0492	0.0256639	-3.0631	chr2	9679001	9680000	2	15917	0.885965	0.772727	0.847291	0.699153	0.761682	0.714286	Intron (NM_003183.4/ADAM17, intron 2 of 18)
ADAMTS12	0.138363	0.568639	3.01208	0.0268387	-3.10304	chr5	33852001	33853000	2	39124	0.672956	0.63285	0.607656	0.461538	0.444444	0.592391	Intron (XM_005248381.1/ADAMTS12, intron 2 of 21)
ADAMTS20	0.179706	0.747297	6.08737	0.00130067	-0.659706	chr12	43941001	43942000	2	3724	0.8125	0.837838	0.861111	0.666667	0.608696	0.69697	Intron (NM_025003.3/ADAMTS20, intron 2 of 38)
ADAMTS8	0.140133	0.474207	2.99568	0.0273764	-3.12076	chr11	130296001	130297000	2	1368	0.588889	0.591549	0.452381	0.411765	0.360656	0.44	Promoter (1-2kb)
ADAMTS9	-0.135633	0.58888	-4.43838	0.00560292	-1.75863	chr3	64711001	64712000	2	-37325	0.480263	0.55036	0.532567	0.660606	0.615789	0.693694	Intron (NR_038264.1/ADAMTS9-AS2, intron 1 of 5)
ADAP1	-0.152182	0.451489	-3.6745	0.0124698	-2.42926	chr7	948001	949000	2	11520	0.312213	0.401733	0.41225	0.573522	0.466847	0.542373	Intron (XM_005249590.1/ADAP1, intron 2 of 8)
ADAP1	-0.269918	0.508856	-2.66027	0.0414348	-3.49297	chr7	965001	966000	2	852	0.275	0.560976	0.285714	0.733333	0.506329	0.691781	Promoter (<=1kb)
ADARB1	-0.118318	0.804953	-3.09987	0.0241509	-3.00897	chr21	46517001	46518000	1	22508	0.712329	0.753623	0.771429	0.884848	0.792593	0.914894	Intron (NM_001112.3/ADARB1, intron 1 of 10)
ADARB1	0.229416	0.678358	2.74438	0.0372887	-3.39799	chr21	46590001	46591000	1	95508	0.6875	0.909091	0.782609	0.529412	0.7	0.461538	Intron (NM_001112.3/ADARB1, intron 2 of 10)
ADARB2-AS1	0.138963	0.578609	3.09338	0.0243391	-3.01588	chr10	1440001	1441000	1	-127825	0.582418	0.72549	0.636364	0.508475	0.464286	0.554622	Intron (NM_018702.3/ADARB2, intron 1 of 9)
ADARB2-AS1	-0.17862	0.605069	-2.64946	0.0420032	-3.50525	chr10	1408001	1409000	1	-159825	0.394558	0.556391	0.59633	0.732283	0.604478	0.746377	Intron (NM_018702.3/ADARB2, intron 2 of 9)
ADCK3	0.279267	0.523075	2.98627	0.0276903	-3.13095	chr1	227178001	227179000	1	46955	0.592593	0.789474	0.606061	0.210526	0.478261	0.461538	3' UTR
ADCK3	-0.148876	0.646619	-2.81892	0.0339903	-3.31469	chr1	227176001	227177000	1	44955	0.473684	0.642857	0.6	0.769231	0.727273	0.666667	Downstream (<1kb)
ADCY1	-0.252259	0.673818	-2.73375	0.0377866	-3.40993	chr7	45574001	45575000	1	-39125	0.353535	0.572864	0.716667	0.784689	0.81383	0.801324	Distal Intergenic
ADCY10P1	0.100384	0.806626	2.62789	0.0431626	-3.5298	chr6	41073001	41074000	1	4228	0.809859	0.899281	0.861314	0.718121	0.732283	0.818898	Intron (NR_026938.2/ADCY10P1, intron 3 of 22)
ADCY5	0.11019	0.904872	2.76485	0.036349	-3.37502	chr3	123152001	123153000	2	-13945	0.958333	1	0.921569	0.911765	0.851852	0.785714	Intron (NM_183357.2/ADCY5, intron 1 of 20)
ADCY8	0.124743	0.691205	2.65868	0.041518	-3.49478	chr8	131974001	131975000	2	77835	0.655172	0.805556	0.8	0.653846	0.632653	0.6	Intron (XM_005250769.1/ADCY8, intron 2 of 16)
ADCY9	-0.106597	0.84126	-3.24294	0.0203873	-2.85871	chr16	4050001	4051000	2	114969	0.730375	0.804714	0.828794	0.874644	0.927374	0.881657	Intron (XM_005255079.1/ADCY9, intron 3 of 10)
ADH1A	0.192556	0.586198	2.64509	0.0422352	-3.51022	chr4	100222001	100223000	2	-9816	0.791667	0.612903	0.642857	0.419355	0.4375	0.612903	Exon (NR_037884.1/LOC100507053, exon 10 of 10)
ADHFE1	0.171502	0.359079	7.2295	0.000560097	-0.116094	chr8	67343001	67344000	1	-693	0.41791	0.436782	0.479798	0.292398	0.255435	0.272152	Promoter (<=1kb)
ADHFE1	0.121788	0.907288	3.33122	0.0183931	-2.76791	chr8	67349001	67350000	1	-1471	0.954545	0.95	1	0.894737	0.866667	0.777778	Promoter (1-2kb)
ADIG	0.202186	0.487571	3.10087	0.0241222	-3.00792	chr20	37210001	37211000	1	163	0.590909	0.545455	0.62963	0.275862	0.515152	0.368421	Promoter (<=1kb)
ADK	0.112003	0.78315	2.92738	0.0297473	-3.19507	chr10	76023001	76024000	1	86754	0.890909	0.867925	0.758621	0.723404	0.727273	0.730769	Intron (XM_005269538.1/ADK, intron 3 of 9)
ADRA2C	-0.123846	0.543711	-3.20357	0.0213535	-2.89968	chr4	3755001	3756000	1	-12296	0.42723	0.518135	0.5	0.570048	0.580189	0.666667	Distal Intergenic
ADRBK1	0.178484	0.71531	3.5119	0.0149559	-2.58678	chr11	67025001	67026000	1	-7905	0.857143	0.819672	0.736842	0.673077	0.666667	0.538462	3' UTR
ADSSL1	-0.141962	0.555002	-2.90346	0.0306304	-3.22128	chr14	105193001	105194000	1	-2228	0.428571	0.518987	0.504505	0.695652	0.643836	0.538462	Promoter (2-3kb)
ADTRP	0.113556	0.751759	4.30702	0.00638983	-1.86595	chr6	11849001	11850000	2	-69140	0.831169	0.758621	0.835821	0.691176	0.695652	0.698113	Distal Intergenic
AFAP1	-0.161671	0.612362	-4.97986	0.00334254	-1.34929	chr4	7962001	7963000	2	-20348	0.5	0.551724	0.542857	0.652174	0.677419	0.75	Distal Intergenic
AFAP1-AS1	-0.122252	0.489073	-2.70392	0.0392239	-3.44355	chr4	7738001	7739000	1	-16817	0.455357	0.432258	0.396226	0.55914	0.465608	0.62585	Exon (NM_020777.2/SORCS2, exon 26 of 27)
AFF3	0.188094	0.777676	2.56553	0.0467135	-3.60113	chr2	100268001	100269000	2	55110	0.769231	0.904762	0.941176	0.777778	0.558824	0.714286	Intron (XM_005263945.1/AFF3, intron 2 of 14)
AGAP1-IT1	-0.264496	0.525528	-2.78374	0.0355053	-3.35389	chr2	236436001	236437000	1	22231	0.376471	0.378788	0.424581	0.846154	0.655172	0.472	Intron (NM_001244888.1/AGAP1, intron 1 of 9)
AGAP1-IT1	0.129852	0.422954	2.51493	0.0498258	-3.65935	chr2	236412001	236413000	1	-770	0.556338	0.482014	0.425287	0.437037	0.28866	0.348387	Promoter (<=1kb)
AGAP3	-0.109815	0.748509	-2.65285	0.0418238	-3.50139	chr7	150807001	150808000	1	-3771	0.62963	0.691176	0.76	0.758621	0.809524	0.842105	Intron (NM_001281300.1/AGAP3, intron 1 of 15)
AGBL1	-0.149321	0.738734	-5.25455	0.00260983	-1.16084	chr15	86687001	86688000	1	1759	0.645161	0.7	0.647059	0.782609	0.80303	0.854545	Promoter (1-2kb)
AGPAT4	0.158238	0.804832	3.57751	0.013891	-2.52259	chr6	161648001	161649000	2	46093	0.852632	0.947368	0.851852	0.65625	0.779817	0.741071	Intron (XM_005267052.1/AGPAT4, intron 2 of 7)
AGPAT9	-0.125726	0.797947	-5.51571	0.00208033	-0.99279	chr4	84453001	84454000	1	-2886	0.702381	0.744076	0.758794	0.864706	0.876344	0.841379	Promoter (2-3kb)
AHCYL2	0.130529	0.321649	2.56239	0.0469001	-3.60473	chr7	128899001	128900000	1	34146	0.471264	0.313131	0.376344	0.205357	0.245614	0.318182	Intron (NM_001130720.2/AHCYL2, intron 1 of 16)
AHCYP6	0.154353	0.865378	2.93084	0.029622	-3.19129	chr11	85652001	85653000	1	83957	0.90991	0.985714	0.932039	0.866667	0.684211	0.813725	Distal Intergenic
AHNAK	0.15036	0.488612	2.64118	0.0424444	-3.51467	chr11	62308001	62309000	2	4135	0.68109	0.533215	0.477072	0.444171	0.377726	0.4184	Intron (NM_024060.3/AHNAK, intron 1 of 5)
AHRR	0.130137	0.747009	3.45153	0.016017	-2.64659	chr5	304001	305000	1	0	0.858859	0.800587	0.776786	0.673171	0.741071	0.631579	Promoter (<=1kb)
AHSA1	-0.254385	0.77838	-2.66691	0.0410898	-3.48543	chr14	77938001	77939000	1	13625	0.457627	0.780488	0.715447	0.811475	0.967742	0.9375	Downstream (1-2kb)
AHSA2	-0.392697	0.480382	-12.5377	3.3041e-05	1.18173	chr2	61419001	61420000	1	14351	0.234043	0.341463	0.276596	0.666667	0.688525	0.675	Intron (NM_014709.3/USP34, intron 76 of 79)
AHSA2	0.109923	0.890718	2.82632	0.0336805	-3.30647	chr2	61418001	61419000	1	13351	0.934783	0.928571	0.973684	0.785714	0.808511	0.913043	Intron (NM_014709.3/USP34, intron 76 of 79)
AIF1L	-0.21278	0.785096	-2.70089	0.039373	-3.44697	chr9	133968001	133969000	1	-2863	0.527027	0.818182	0.690909	0.95	0.842105	0.882353	Promoter (2-3kb)
AIFM1P1	-0.155176	0.602745	-2.5678	0.0465787	-3.59852	chr10	19027001	19028000	1	2397	0.46875	0.652174	0.454545	0.647059	0.666667	0.727273	Promoter (2-3kb)
AIM1	0.113171	0.401535	3.18694	0.0217768	-2.91707	chr6	106957001	106958000	1	-1730	0.5107	0.451767	0.411894	0.349265	0.38403	0.301554	Promoter (1-2kb)
AIM1	-0.130083	0.812116	-2.61761	0.043727	-3.54152	chr6	106819001	106820000	1	10318	0.659574	0.840909	0.740741	0.910714	0.859649	0.861111	Intron (XM_005266839.1/AIM1, intron 1 of 21)
AIM1L	-0.112094	0.262061	-2.92788	0.0297294	-3.19453	chr1	26685001	26686000	2	-4380	0.154255	0.181818	0.281967	0.292419	0.333333	0.328571	Downstream (2-3kb)
AK5	-0.193917	0.514153	-6.32889	0.00107755	-0.532139	chr1	77745001	77746000	1	-1662	0.461538	0.380952	0.409091	0.583333	0.65	0.6	Promoter (1-2kb)
AK9	-0.100689	0.894795	-2.70799	0.0390245	-3.43896	chr6	110008001	110009000	2	2873	0.818182	0.794118	0.921053	0.952381	0.931818	0.95122	Promoter (2-3kb)
AKAP12	-0.115992	0.857869	-3.19525	0.0215641	-2.90837	chr6	151667001	151668000	1	4161	0.818182	0.746575	0.834862	0.867925	0.962025	0.917647	Intron (NM_005100.3/AKAP12, intron 3 of 4)
AKAP13	-0.102857	0.495714	-2.58442	0.0456055	-3.57947	chr15	86098001	86099000	1	0	0.404348	0.471366	0.457143	0.584314	0.585253	0.471861	Promoter (<=1kb)
AKIP1	0.127289	0.699578	3.0409	0.0259215	-3.07201	chr11	8936001	8937000	1	3262	0.796117	0.739362	0.75419	0.600823	0.587234	0.719745	Exon (NM_001206646.1/AKIP1, exon 3 of 5)
AKIRIN2	-0.169055	0.849514	-2.9276	0.0297396	-3.19484	chr6	88370001	88371000	2	40985	0.642857	0.823529	0.828571	0.891892	0.964286	0.945946	Intron (NM_001197259.1/ORC3, intron 15 of 18)
AKR1C1	-0.515473	0.532938	-3.33647	0.0182815	-2.76256	chr10	5006001	5007000	1	547	0.419355	0	0.40625	0.892857	0.5625	0.916667	Promoter (<=1kb)
AKTIP	-0.133417	0.718768	-2.83358	0.0333795	-3.2984	chr16	53543001	53544000	2	-4678	0.556962	0.710811	0.688406	0.750678	0.786982	0.81877	Distal Intergenic
ALCAM	0.13734	0.6262	3.56349	0.0141112	-2.53623	chr3	104628001	104629000	1	-456557	0.698413	0.700483	0.685714	0.492462	0.546961	0.633166	Distal Intergenic
ALCAM	-0.116219	0.706257	-2.81218	0.0342749	-3.32219	chr3	104731001	104732000	1	-353557	0.591667	0.627586	0.725191	0.801527	0.759615	0.731959	Distal Intergenic
ALCAM	-0.138888	0.844848	-2.77834	0.0357445	-3.35993	chr3	105244001	105245000	1	158444	0.765873	0.695473	0.864865	0.890995	0.965517	0.886364	3' UTR
ALDH1A2	-0.235311	0.322345	-4.25741	0.00671938	-1.90733	chr15	58355001	58356000	2	2121	0.297297	0.142857	0.173913	0.4	0.4	0.52	Promoter (2-3kb)
ALG14	0.185682	0.330241	2.69084	0.0398727	-3.45833	chr1	95552001	95553000	2	-13489	0.491071	0.381188	0.396985	0.161677	0.172414	0.378109	Distal Intergenic
ALG1L6P	-0.156951	0.750668	-2.51584	0.0497685	-3.65831	chr3	75389001	75390000	1	-74218	0.563636	0.7	0.752941	0.833333	0.754098	0.9	Distal Intergenic
ALKBH2	0.205033	0.709613	3.18032	0.021948	-2.92402	chr12	109527001	109528000	2	3292	0.753247	0.855556	0.827586	0.476562	0.653061	0.691667	Exon (NM_001001655.2/ALKBH2, exon 3 of 4)
ALOX5AP	-0.258453	0.390734	-2.57357	0.0462381	-3.5919	chr13	31311001	31312000	1	1356	0.12766	0.333333	0.323529	0.697674	0.484848	0.377358	Promoter (1-2kb)
ALS2CL	-0.214456	0.718476	-3.98969	0.0088692	-2.13878	chr3	46703001	46704000	2	14899	0.5	0.655172	0.678571	0.866667	0.816327	0.794118	Distal Intergenic
AMBP	-0.127173	0.525842	-4.43957	0.00559633	-1.75767	chr9	116839001	116840000	2	752	0.457143	0.468085	0.461538	0.555556	0.645161	0.567568	Promoter (<=1kb)
AMICA1	0.14162	0.416035	3.18647	0.021789	-2.91757	chr11	118066001	118067000	2	16600	0.546218	0.45977	0.454545	0.277778	0.346939	0.410959	Intron (NM_153206.2/AMICA1, intron 8 of 8)
AMIGO2	-0.163179	0.271509	-5.29095	0.00252743	-1.13678	chr12	47475001	47476000	2	-1267	0.151899	0.197674	0.220183	0.305882	0.370079	0.383333	Promoter (1-2kb)
AMN	-0.194353	0.514869	-2.53188	0.0487592	-3.63982	chr14	103368001	103369000	1	-19993	0.423077	0.48	0.35	0.764706	0.5	0.571429	Intron (NM_001199427.1/TRAF3, intron 6 of 7)
AMPD3	-0.183158	0.537894	-8.97445	0.00018785	0.480175	chr11	10482001	10483000	1	0	0.419355	0.447368	0.472222	0.630435	0.621622	0.636364	Promoter (<=1kb)
AMZ2P1	0.141746	0.774225	5.12378	0.00293268	-1.24902	chr17	62949001	62950000	2	21703	0.852941	0.882353	0.8	0.690476	0.727273	0.692308	Distal Intergenic
AMZ2P2	-0.129632	0.262581	-3.14579	0.022865	-2.96034	chr6	159141001	159142000	2	5840	0.251256	0.184971	0.157068	0.395833	0.303571	0.282787	Intron (XM_005267214.1/SYTL3, intron 10 of 17)
ANAPC7	0.253075	0.63106	6.53912	0.00091894	-0.426927	chr12	110811001	110812000	2	29494	0.833333	0.732143	0.707317	0.534884	0.488889	0.489796	3' UTR
ANHX	-0.106212	0.535771	-3.51943	0.0148291	-2.57937	chr12	133812001	133813000	2	0	0.522364	0.492795	0.432836	0.579845	0.568483	0.618304	Promoter (<=1kb)
ANK1	-0.108175	0.259575	-3.48809	0.0153646	-2.61028	chr8	41624001	41625000	2	30140	0.242647	0.198171	0.175644	0.29572	0.283063	0.362205	Intron (NM_000037.3/ANK1, intron 1 of 42)
ANK2	-0.211479	0.571925	-3.3643	0.0177027	-2.73428	chr4	113994001	113995000	1	23216	0.363636	0.58209	0.45283	0.654321	0.637931	0.740741	Intron (NM_001127493.1/ANK2, intron 2 of 46)
ANK2	-0.109722	0.771638	-3.12702	0.0233814	-2.98018	chr4	114256001	114257000	1	189207	0.74359	0.664804	0.741935	0.77707	0.836879	0.865546	Intron (NM_001127493.1/ANK2, intron 31 of 46)
ANK2	-0.102189	0.532223	-2.81618	0.0341055	-3.31773	chr4	113818001	113819000	1	78762	0.418994	0.507317	0.517073	0.541667	0.617978	0.590308	Intron (NM_001127493.1/ANK2, intron 1 of 46)
ANK3	0.110788	0.538806	3.0852	0.0245787	-3.0246	chr10	61901001	61902000	2	-227	0.524272	0.607843	0.650485	0.469027	0.495495	0.485714	Promoter (<=1kb)
ANKDD1A	-0.100938	0.784021	-2.52104	0.0494389	-3.65231	chr15	65225001	65226000	1	20900	0.678161	0.7109	0.811594	0.862745	0.808511	0.832215	Intron (XM_005254340.1/ANKDD1A, intron 8 of 13)
ANKFY1	0.157707	0.765371	3.02729	0.02635	-3.08664	chr17	4089001	4090000	2	404	0.866485	0.832853	0.833333	0.732394	0.753788	0.57337	Promoter (<=1kb)
ANKMY1	0.144865	0.705658	4.03978	0.00841347	-2.09442	chr2	241497001	241498000	2	0	0.783841	0.779487	0.770945	0.634454	0.567477	0.697746	Promoter (<=1kb)
ANKMY1	0.120837	0.47516	2.70535	0.0391533	-3.44193	chr2	241496001	241497000	2	388	0.538098	0.534615	0.534022	0.442362	0.319749	0.482114	Promoter (<=1kb)
ANKRD18DP	-0.197382	0.499138	-3.10234	0.0240798	-3.00635	chr3	197812001	197813000	2	-4459	0.365854	0.473282	0.362205	0.495935	0.587629	0.709924	Distal Intergenic
ANKRD20A11P	-0.18411	0.770418	-3.21704	0.0210175	-2.88564	chr21	15378001	15379000	2	-25236	0.578947	0.666667	0.789474	0.888889	0.875	0.823529	Distal Intergenic
ANKRD30A	0.103071	0.138235	3.10592	0.0239772	-3.00255	chr10	36958001	36959000	1	-455785	0.233333	0.12963	0.206349	0.0727273	0.115942	0.0714286	Distal Intergenic
ANKRD39	-0.143042	0.499629	-3.89267	0.00983392	-2.22611	chr2	97525001	97526000	2	-1245	0.407692	0.468468	0.408163	0.602564	0.606299	0.504587	Promoter (1-2kb)
ANKS1B	-0.160014	0.580124	-3.89575	0.0098015	-2.2233	chr12	99256001	99257000	2	31674	0.466667	0.473684	0.56	0.722222	0.647059	0.611111	Intron (NM_001204081.1/ANKS1B, intron 1 of 9)
ANO2	-0.133821	0.59623	-2.65895	0.0415036	-3.49446	chr12	5939001	5940000	2	114425	0.444976	0.616667	0.526316	0.714286	0.641414	0.633721	Exon (NM_001278596.1/ANO2, exon 6 of 26)
ANO3	0.1311	0.329981	3.92192	0.00953104	-2.19958	chr11	26495001	26496000	1	0	0.439394	0.351852	0.395349	0.217949	0.27957	0.295775	Promoter (<=1kb)
ANO6	0.106647	0.769251	3.10927	0.0238813	-2.99899	chr12	45697001	45698000	1	10535	0.8375	0.848101	0.782123	0.689394	0.774566	0.683824	Intron (NM_001025356.2/ANO6, intron 2 of 19)
ANXA2	0.112976	0.860026	2.92516	0.0298282	-3.1975	chr15	60644001	60645000	2	40839	0.908571	0.917241	0.923729	0.776316	0.75	0.884298	Exon (NM_001002857.1/ANXA2, exon 10 of 14)
ANXA3	0.119145	0.940428	3.35441	0.017906	-2.74431	chr4	79239001	79240000	1	-232742	1	1	1	0.8125	0.941176	0.888889	Exon (NM_001166133.1/FRAS1, exon 18 of 42)
ANXA6	0.132807	0.758217	2.86334	0.0321772	-3.26547	chr5	150564001	150565000	2	-26558	0.884615	0.826087	0.763158	0.644068	0.764706	0.666667	Exon (NM_015621.2/CCDC69, exon 7 of 9)
AP1S3	-0.166899	0.533131	-3.01621	0.026705	-3.09858	chr2	224625001	224626000	2	76299	0.509317	0.325967	0.513761	0.617647	0.620155	0.61194	Intron (XM_005246295.1/AP1S3, intron 4 of 4)
AP2A2	0.150121	0.23756	2.9448	0.029122	-3.17605	chr11	931001	932000	1	5153	0.387097	0.341463	0.209302	0.1875	0.175	0.125	Intron (NM_001242837.1/AP2A2, intron 1 of 21)
AP2A2	0.126132	0.771744	2.93852	0.0293457	-3.18289	chr11	952001	953000	1	26153	0.833333	0.813953	0.857143	0.704918	0.632653	0.788462	Intron (NM_001242837.1/AP2A2, intron 1 of 21)
AP3B1	0.141769	0.337147	3.65818	0.012697	-2.44483	chr5	77617001	77618000	2	-26422	0.365079	0.4	0.459016	0.212121	0.266667	0.32	Distal Intergenic
AP3M1	0.211775	0.722947	5.56757	0.0019906	-0.96065	chr10	75880001	75881000	2	29824	0.886179	0.833333	0.76699	0.62069	0.578313	0.652174	3' UTR
APBA1	-0.230702	0.499034	-4.15564	0.00745782	-1.99368	chr9	72134001	72135000	2	48488	0.384615	0.384615	0.381818	0.736842	0.571429	0.534884	Intron (XM_005251967.1/APBA1, intron 1 of 12)
APBA2	0.124741	0.129903	4.08331	0.00803892	-2.05626	chr15	29407001	29408000	1	119285	0.233384	0.200579	0.142857	0.0383451	0.0714286	0.092823	Intron (XM_005254331.1/APBA2, intron 14 of 14)
APBA2	0.185186	0.312381	3.1337	0.0231961	-2.97311	chr15	29395001	29396000	1	107285	0.430041	0.419192	0.365688	0.290828	0.275253	0.0932836	Intron (XM_005254331.1/APBA2, intron 10 of 14)
APBB2	0.10238	0.680187	3.1815	0.0219175	-2.92278	chr4	41206001	41207000	2	9632	0.741445	0.763566	0.689119	0.587121	0.627737	0.672131	Intron (NM_001166050.1/APBB2, intron 1 of 17)
APC2	-0.154373	0.337346	-2.58891	0.0453461	-3.57432	chr19	1456001	1457000	1	5853	0.308219	0.267442	0.204819	0.335664	0.532258	0.375676	Exon (XM_005259475.1/APC2, exon 7 of 15)
APC2	-0.249793	0.617803	-2.53685	0.0484509	-3.63409	chr19	1448001	1449000	1	-1148	0.28	0.615385	0.583333	0.692308	0.815789	0.72	Promoter (1-2kb)
APCDD1	0.102439	0.631322	2.70412	0.039214	-3.44332	chr18	10457001	10458000	1	2374	0.659259	0.717557	0.670807	0.509434	0.629371	0.601504	Promoter (2-3kb)
APCDD1L	-0.170286	0.684841	-2.52134	0.0494195	-3.65196	chr20	57042001	57043000	2	46949	0.449857	0.662338	0.686901	0.792169	0.774194	0.74359	Exon (XM_005260306.1/APCDD1L, exon 4 of 5)
APH1B	-0.145565	0.751486	-2.57351	0.0462415	-3.59197	chr15	63606001	63607000	1	36252	0.8	0.611111	0.625	0.789474	0.833333	0.85	Distal Intergenic
APLP2	0.13258	0.502858	2.61652	0.0437874	-3.54277	chr11	129920001	129921000	1	-18716	0.640777	0.566667	0.5	0.42623	0.375	0.508475	Distal Intergenic
APOL1	0.19933	0.807976	2.67357	0.040747	-3.47788	chr22	36701001	36702000	1	51816	0.892857	0.888889	0.941176	0.842105	0.555556	0.727273	Exon (NM_002473.4/MYH9, exon 17 of 41)
AQP1	-0.10193	0.631498	-3.32074	0.0186181	-2.77862	chr7	30953001	30954000	1	1549	0.591398	0.59375	0.556452	0.632812	0.731884	0.682692	Promoter (1-2kb)
AQP12B	-0.235491	0.642694	-4.03178	0.00848441	-2.10147	chr2	241615001	241616000	2	6317	0.619718	0.538462	0.416667	0.813187	0.714286	0.753846	3' UTR
AQP12B	-0.143282	0.596104	-2.65352	0.041789	-3.50064	chr2	241623001	241624000	2	-684	0.420082	0.553707	0.599602	0.703704	0.684976	0.614555	Promoter (<=1kb)
ARAP1	0.115303	0.721224	3.09846	0.0241917	-3.01048	chr11	72424001	72425000	2	8403	0.811594	0.80786	0.717172	0.623762	0.708791	0.658163	5' UTR
ARF4	-0.326202	0.38066	-2.91661	0.0301416	-3.20687	chr3	57584001	57585000	2	-786	0.35443	0.298246	0	0.672131	0.514706	0.444444	Promoter (<=1kb)
ARF6	0.149104	0.301825	2.61981	0.0436057	-3.53902	chr14	50364001	50365000	1	4265	0.47619	0.352941	0.3	0.3	0.181818	0.2	Distal Intergenic
ARHGAP10	0.11982	0.460891	3.27672	0.0195972	-2.8238	chr4	148944001	148945000	1	168150	0.510204	0.571429	0.480769	0.4	0.352941	0.45	Exon (XM_005263214.1/ARHGAP10, exon 18 of 22)
ARHGAP12	-0.190074	0.654918	-3.4258	0.0164947	-2.6723	chr10	32050001	32051000	2	146854	0.445946	0.625	0.608696	0.765432	0.702381	0.782051	Distal Intergenic
ARHGAP15	-0.122129	0.666884	-2.64433	0.0422756	-3.51108	chr2	144105001	144106000	1	-86835	0.52809	0.633218	0.656151	0.731148	0.671053	0.781646	Intron (NM_018460.3/ARHGAP15, intron 6 of 13)
ARHGAP18	-0.130248	0.500626	-2.64226	0.0423865	-3.51344	chr6	129677001	129678000	2	305101	0.369369	0.504065	0.433071	0.627737	0.573643	0.495868	Intron (NM_000426.3/LAMA2, intron 32 of 64)
ARHGAP21	0.118385	0.530644	2.54453	0.0479789	-3.62525	chr10	25016001	25017000	2	-3404	0.504587	0.594595	0.67033	0.507042	0.44898	0.458333	Distal Intergenic
ARHGAP24	0.1253	0.524732	2.78038	0.0356537	-3.35765	chr4	86699001	86700000	1	0	0.677966	0.557047	0.527132	0.430851	0.491979	0.463415	Promoter (<=1kb)
ARHGAP24	0.136891	0.853441	2.582	0.045746	-3.58224	chr4	86682001	86683000	1	-16851	0.864407	0.971429	0.929825	0.884058	0.72093	0.75	Intron (XM_005263264.1/ARHGAP24, intron 3 of 9)
ARHGAP25	0.11348	0.659362	2.99376	0.0274401	-3.12284	chr2	68982001	68983000	1	-18933	0.791111	0.672414	0.684783	0.59322	0.583333	0.631313	Intron (NM_001007231.2/ARHGAP25, intron 1 of 10)
ARHGAP26	-0.159309	0.421718	-2.53713	0.0484336	-3.63377	chr5	142180001	142181000	1	29438	0.309524	0.355556	0.361111	0.542857	0.594595	0.366667	Intron (XM_005268402.1/ARHGAP26, intron 1 of 21)
ARHGAP26-AS1	-0.132836	0.78589	-4.72023	0.00426089	-1.53908	chr5	142252001	142253000	2	-3526	0.673913	0.732824	0.751678	0.846154	0.830769	0.88	Exon (XM_005268402.1/ARHGAP26, exon 2 of 22)
ARHGAP26-AS1	0.112315	0.481994	2.76247	0.0364573	-3.3777	chr5	142489001	142490000	2	-240526	0.507692	0.553191	0.553571	0.461538	0.34375	0.472222	Intron (XM_005268402.1/ARHGAP26, intron 17 of 21)
ARHGAP33	-0.141136	0.482955	-3.18941	0.0217133	-2.91448	chr19	36265001	36266000	1	-417	0.350649	0.442068	0.444444	0.492925	0.621287	0.546358	Promoter (<=1kb)
ARHGAP39	-0.103417	0.522786	-3.35809	0.0178301	-2.74058	chr8	145808001	145809000	2	22080	0.509448	0.414596	0.489187	0.596717	0.556319	0.570447	Intron (XM_005272343.1/ARHGAP39, intron 1 of 10)
ARHGAP42	-0.110018	0.685571	-2.90662	0.0305121	-3.21781	chr11	100001001	100002000	1	-556407	0.625	0.585366	0.681319	0.721739	0.702128	0.797872	Intron (NM_001243271.1/CNTN5, intron 13 of 20)
ARHGAP9	-0.171911	0.176865	-3.33353	0.0183438	-2.76556	chr12	57871001	57872000	2	0	0.0909091	0	0.181818	0.307692	0.230769	0.25	Promoter (<=1kb)
ARHGEF12	0.174816	0.370854	3.0485	0.0256856	-3.06385	chr11	120217001	120218000	1	8794	0.479675	0.43299	0.462121	0.198473	0.245614	0.40625	Intron (XM_005271478.1/ARHGEF12, intron 1 of 39)
ARHGEF17	0.208042	0.693334	2.72814	0.0380525	-3.41624	chr11	73044001	73045000	1	24338	0.861111	0.880952	0.65	0.57971	0.515152	0.673077	Intron (NM_014786.3/ARHGEF17, intron 1 of 20)
ARHGEF37	-0.135635	0.275846	-6.03251	0.00135859	-0.689727	chr5	148998001	148999000	1	22002	0.187683	0.230769	0.205634	0.370079	0.341615	0.319298	Exon (XM_005268448.1/ARHGEF37, exon 6 of 12)
ARHGEF4	-0.117624	0.419435	-3.93856	0.00936348	-2.18457	chr2	131554001	131555000	1	-39489	0.317647	0.352459	0.411765	0.490196	0.454545	0.49	Distal Intergenic
ARID3B	-0.15266	0.420095	-2.85974	0.0323202	-3.26945	chr15	74836001	74837000	1	2453	0.24821	0.391304	0.391781	0.5	0.556136	0.43314	Promoter (2-3kb)
ARID5B	0.137462	0.41332	2.62659	0.0432334	-3.53128	chr10	63545001	63546000	1	-115013	0.512821	0.5	0.433333	0.333333	0.259259	0.441176	Distal Intergenic
ARL15	-0.194513	0.528398	-3.149	0.0227779	-2.95695	chr5	53625001	53626000	2	-18598	0.294118	0.512821	0.486486	0.611111	0.62069	0.645161	Distal Intergenic
ARL15	0.200656	0.601983	2.92174	0.0299529	-3.20124	chr5	53524001	53525000	2	53365	0.779661	0.6	0.727273	0.508475	0.4	0.596491	Intron (XM_005248549.1/ARL15, intron 1 of 4)
ARL4A	-0.177178	0.571964	-5.06214	0.00310067	-1.29154	chr7	12841001	12842000	1	114090	0.43662	0.465116	0.548387	0.676471	0.630769	0.674419	Distal Intergenic
ARL6IP5	-0.194586	0.770317	-3.77378	0.0111823	-2.33564	chr3	69138001	69139000	1	3911	0.679245	0.642857	0.69697	0.976744	0.826087	0.8	Intron (NM_006407.3/ARL6IP5, intron 1 of 2)
ARL8B	-0.1635	0.622944	-2.63334	0.0428661	-3.52359	chr3	5140001	5141000	1	-22930	0.507246	0.660194	0.45614	0.753086	0.721649	0.639344	Distal Intergenic
ARMC9	0.312665	0.712485	3.46312	0.015807	-2.63506	chr2	232027001	232028000	1	-35294	0.969697	0.756757	0.88	0.432432	0.521739	0.714286	Intron (NM_001191037.1/PSMD1, intron 20 of 23)
ARPC1B	-0.22714	0.552885	-3.0939	0.0243241	-3.01533	chr7	98971001	98972000	1	-298	0.378378	0.483871	0.455696	0.646154	0.543689	0.809524	Promoter (<=1kb)
ARPC3	0.14404	0.338903	5.62246	0.00190048	-0.927068	chr12	110888001	110889000	2	0	0.374474	0.453416	0.404878	0.258584	0.280612	0.261452	Promoter (<=1kb)
ARPC5	0.165616	0.684586	5.56205	0.00199994	-0.964052	chr1	183595001	183596000	2	9076	0.822034	0.734694	0.745455	0.579439	0.617647	0.608247	3' UTR
ARPP21	0.113056	0.234017	2.77591	0.0358525	-3.36265	chr3	35705001	35706000	1	-15110	0.347826	0.238095	0.285714	0.142857	0.238095	0.151515	Intron (NM_001267616.1/ARPP21, intron 1 of 5)
ARRB1	0.194914	0.610478	4.83522	0.00382238	-1.45358	chr11	75024001	75025000	2	-833	0.727273	0.692308	0.704225	0.432432	0.531469	0.575163	Promoter (<=1kb)
ARRB1	0.133957	0.587002	3.37832	0.0174188	-2.72008	chr11	75031001	75032000	2	-7833	0.658228	0.584416	0.719298	0.485714	0.534884	0.539474	Intron (NM_004041.4/ARRB1, intron 1 of 15)
ARSB	-0.130656	0.795295	-4.36132	0.00605014	-1.82119	chr5	78224001	78225000	2	56133	0.69697	0.767442	0.72549	0.818182	0.891892	0.871795	Intron (XM_005248505.1/ARSB, intron 5 of 8)
ASAP1	0.201237	0.514664	2.85832	0.0323767	-3.27102	chr8	131662001	131663000	2	-206095	0.762376	0.48913	0.59434	0.43	0.409836	0.402299	Distal Intergenic
ASAP1-IT2	0.103276	0.791254	2.86694	0.0320351	-3.2615	chr8	131125001	131126000	2	-27987	0.875248	0.853428	0.8	0.678186	0.772622	0.768041	Intron (NM_001247996.1/ASAP1, intron 24 of 30)
ASB1	0.161169	0.589247	5.21448	0.00270419	-1.18757	chr2	239329001	239330000	1	-5382	0.682051	0.638554	0.688889	0.486667	0.5625	0.476821	Distal Intergenic
ASB14	-0.108875	0.696915	-2.64793	0.0420844	-3.50699	chr3	57325001	57326000	2	710	0.666667	0.578947	0.681818	0.714286	0.727273	0.8125	Promoter (<=1kb)
ASB4	0.116499	0.268143	3.5147	0.0149085	-2.58402	chr7	95155001	95156000	1	39788	0.306931	0.326923	0.345324	0.145038	0.243902	0.240741	Intron (NM_145872.2/ASB4, intron 2 of 2)
ASB5	-0.160987	0.656839	-3.25145	0.0201849	-2.84989	chr4	177208001	177209000	2	-9279	0.609756	0.472222	0.647059	0.736842	0.76087	0.714286	Distal Intergenic
ASCL2	-0.105001	0.745553	-2.68197	0.0403192	-3.46837	chr11	2277001	2278000	2	14182	0.62037	0.760766	0.69802	0.778626	0.815534	0.8	Distal Intergenic
ASCL5	-0.121008	0.228815	-2.81474	0.0341664	-3.31934	chr1	201088001	201089000	2	-3501	0.0969163	0.218274	0.189744	0.243902	0.280443	0.343612	Distal Intergenic
ASIC2	-0.127816	0.440611	-3.3368	0.0182747	-2.76223	chr17	31546001	31547000	2	73006	0.368421	0.439655	0.322034	0.514706	0.537313	0.461538	Intron (NM_183377.1/ASIC2, intron 1 of 9)
ASIC3	-0.104957	0.888748	-3.385	0.0172854	-2.71334	chr7	150742001	150743000	1	-2379	0.825	0.857143	0.826667	1	0.904762	0.918919	Promoter (2-3kb)
ASNSP1	0.120522	0.847046	2.59992	0.0447173	-3.56172	chr8	47025001	47026000	2	503361	0.972973	0.87395	0.875	0.835294	0.815385	0.709677	Distal Intergenic
ASPH	-0.208057	0.307039	-4.44278	0.00557855	-1.75509	chr8	62600001	62601000	2	1258	0.151515	0.235294	0.222222	0.369565	0.5	0.363636	Promoter (1-2kb)
ASUN	0.112239	0.667705	5.1233	0.00293394	-1.24934	chr12	27071001	27072000	2	19254	0.692308	0.729167	0.75	0.609756	0.6	0.625	Intron (NM_018164.2/ASUN, intron 8 of 16)
ATAD2B	-0.108008	0.784679	-2.88507	0.0313291	-3.2415	chr2	23873001	23874000	2	214875	0.674603	0.785714	0.731707	0.822581	0.808333	0.885135	Intron (NM_052920.1/KLHL29, intron 5 of 13)
ATF7IP	0.142731	0.765621	3.10343	0.0240485	-3.00519	chr12	14436001	14437000	1	-81566	0.888889	0.805556	0.816514	0.775862	0.628743	0.678161	Distal Intergenic
ATF7IP	-0.114206	0.883726	-3.04763	0.0257123	-3.06478	chr12	14617001	14618000	1	47154	0.75	0.857143	0.872727	0.924528	0.938776	0.959184	Intron (XM_005253426.1/ATF7IP, intron 9 of 14)
ATG7	-0.112299	0.860448	-4.45771	0.00549675	-1.74311	chr3	11428001	11429000	1	97580	0.773585	0.809524	0.829787	0.883721	0.928571	0.9375	Intron (NM_001136031.2/ATG7, intron 16 of 17)
ATG7	-0.121348	0.69069	-3.189	0.0217239	-2.91492	chr3	11312001	11313000	1	-1010	0.567568	0.660714	0.661765	0.717391	0.802326	0.734375	Promoter (1-2kb)
ATP10B	-0.121013	0.793344	-3.06813	0.0250866	-3.04282	chr5	160312001	160313000	2	-32782	0.659091	0.803571	0.735849	0.84	0.864407	0.857143	Distal Intergenic
ATP13A2	0.133522	0.440272	6.87695	0.00071754	-0.268497	chr1	17349001	17350000	2	-10534	0.482085	0.513834	0.52518	0.384314	0.365385	0.370833	Exon (NM_003000.2/SDHB, exon 7 of 8)
ATP1A1	0.133117	0.875421	6.36135	0.0010511	-0.515548	chr1	116942001	116943000	1	16009	0.947368	0.95	0.928571	0.787879	0.8	0.83871	Exon (XM_005270890.1/ATP1A1, exon 18 of 23)
ATP1A1	-0.126982	0.416041	-2.80766	0.0344673	-3.32722	chr1	116888001	116889000	1	-25802	0.383721	0.280488	0.393443	0.438596	0.453125	0.546875	Distal Intergenic
ATP1B3	0.168278	0.807155	3.18731	0.0217673	-2.91668	chr3	141637001	141638000	1	41531	0.861111	0.964286	0.848485	0.633333	0.75	0.785714	Intron (XM_005247499.1/ATP1B3, intron 7 of 8)
ATP2B1	0.150278	0.492213	6.14828	0.00123971	-0.626838	chr12	90125001	90126000	2	-21871	0.571429	0.534884	0.595745	0.392157	0.438776	0.42029	Distal Intergenic
ATP2B1	-0.193693	0.61805	-2.63972	0.0425224	-3.51633	chr12	90234001	90235000	2	-130871	0.373134	0.571429	0.619048	0.666667	0.785714	0.692308	Distal Intergenic
ATP5G1P8	0.145459	0.501345	3.03433	0.0261276	-3.07907	chr10	78096001	78097000	1	-499104	0.611111	0.481481	0.62963	0.414634	0.393939	0.477273	Intron (XM_005270212.1/C10orf11, intron 6 of 6)
ATP6V0A4	-0.15817	0.408741	-3.37273	0.0175314	-2.72574	chr7	138560001	138561000	2	-75696	0.285047	0.422297	0.281623	0.510471	0.510753	0.442254	Intron (NM_001164665.1/KIAA1549, intron 12 of 19)
ATP6V0A4	-0.143307	0.578177	-2.58493	0.0455761	-3.57889	chr7	138458001	138459000	2	0	0.556962	0.450704	0.511905	0.547945	0.731092	0.670455	Promoter (<=1kb)
ATP6V0E2-AS1	0.263521	0.555277	2.59155	0.0451946	-3.5713	chr7	149606001	149607000	2	-35050	0.611111	0.75	0.7	0.32	0.307692	0.642857	Distal Intergenic
ATP6V1H	0.114887	0.574832	4.95627	0.00341585	-1.36606	chr8	54758001	54759000	2	-1902	0.638158	0.661654	0.597015	0.517986	0.503876	0.530303	Promoter (1-2kb)
ATP6V1H	0.142474	0.723957	3.86203	0.0101629	-2.25407	chr8	54682001	54683000	2	69521	0.796296	0.75	0.839286	0.621622	0.711538	0.625	Exon (NM_213620.2/ATP6V1H, exon 11 of 14)
ATP8A1	0.113095	0.518452	2.80485	0.0345875	-3.33035	chr4	42657001	42658000	2	1122	0.6	0.625	0.5	0.5	0.457143	0.428571	Promoter (1-2kb)
ATP8A2	-0.113208	0.790421	-2.95273	0.0288421	-3.1674	chr13	26051001	26052000	1	8054	0.668831	0.756757	0.775862	0.833333	0.813433	0.894309	Intron (NM_016529.4/ATP8A2, intron 2 of 36)
ATP8B4	0.118352	0.494976	4.84999	0.00376992	-1.44277	chr15	50316001	50317000	2	88513	0.55534	0.585657	0.521459	0.459459	0.418455	0.429487	Intron (NR_073598.1/ATP8B4, intron 6 of 28)
ATXN10	-0.100811	0.6824	-3.55728	0.01421	-2.54229	chr22	46042001	46043000	1	-24678	0.662651	0.645833	0.5875	0.733871	0.704545	0.76	Distal Intergenic
ATXN7	-0.176697	0.686504	-6.33432	0.00107307	-0.52935	chr3	63966001	63967000	1	12518	0.6	0.62	0.574468	0.808511	0.728814	0.787234	Intron (XM_005265367.1/ATXN7, intron 6 of 13)
ATXN7	0.176203	0.660789	3.19725	0.0215132	-2.90628	chr3	63872001	63873000	1	7798	0.756757	0.647059	0.842857	0.615385	0.571429	0.53125	Intron (XM_005265367.1/ATXN7, intron 1 of 13)
ATXN7L3B	-0.132797	0.640437	-2.55628	0.0472663	-3.61175	chr12	75116001	75117000	1	184450	0.509434	0.606299	0.606383	0.666667	0.651515	0.802326	Distal Intergenic
AUTS2	-0.173032	0.679319	-3.2109	0.0211698	-2.89203	chr7	69296001	69297000	1	232096	0.5	0.590909	0.6875	0.71875	0.809524	0.769231	Intron (NM_001127232.1/AUTS2, intron 1 of 4)
AUTS2	-0.132439	0.811224	-2.8053	0.0345682	-3.32984	chr7	70216001	70217000	1	-12736	0.645714	0.802597	0.786704	0.848018	0.895425	0.888889	Intron (NM_001127231.1/AUTS2, intron 6 of 17)
AUTS2	-0.155355	0.66949	-2.59283	0.0451215	-3.56984	chr7	70249001	70250000	1	19265	0.524027	0.717557	0.533854	0.774038	0.768707	0.698758	Exon (NM_001127231.1/AUTS2, exon 15 of 18)
AXIN2	0.12218	0.382902	3.23177	0.0206565	-2.87031	chr17	63624001	63625000	2	-66261	0.485294	0.40264	0.444043	0.279762	0.3	0.385675	Distal Intergenic
AZI1	-0.120179	0.871946	-2.82493	0.0337385	-3.30801	chr17	79170001	79171000	2	25473	0.751055	0.890728	0.793785	0.934156	0.966887	0.895062	Exon (XM_005257174.1/AZI1, exon 14 of 26)
B3GALNT1	-0.106519	0.857251	-3.54698	0.0143756	-2.55236	chr3	160824001	160825000	2	-841	0.745455	0.836735	0.829787	0.921053	0.913043	0.897436	Promoter (<=1kb)
B3GALTL	0.131373	0.773203	2.68682	0.0400743	-3.46288	chr13	31886001	31887000	1	111889	0.75	0.85	0.916667	0.705882	0.75	0.666667	Intron (NM_194318.3/B3GALTL, intron 12 of 14)
B3GAT1	-0.122712	0.728955	-2.75301	0.0368892	-3.38829	chr11	134278001	134279000	2	2812	0.618182	0.717949	0.666667	0.723404	0.787879	0.859649	Promoter (2-3kb)
B3GAT2	0.13588	0.763339	2.83833	0.0331845	-3.29314	chr6	71548001	71549000	2	117788	0.898182	0.771536	0.824121	0.648889	0.666667	0.770642	Intron (NM_001044305.2/SMAP1, intron 7 of 10)
B3GNT2	-0.114723	0.679794	-4.37301	0.00597978	-1.81163	chr2	62449001	62450000	1	6348	0.66721	0.583558	0.616529	0.747664	0.732177	0.731624	5' UTR
B4GALNT3	0.111728	0.627028	2.8308	0.0334944	-3.30149	chr12	590001	591000	1	20458	0.72093	0.670213	0.657534	0.504587	0.635135	0.57377	Intron (NM_173593.3/B4GALNT3, intron 1 of 19)
BACE1	0.105484	0.513692	2.70432	0.0392043	-3.4431	chr11	117170001	117171000	2	-3615	0.518987	0.573171	0.607143	0.395349	0.5	0.4875	Intron (NM_012104.4/BACE1, intron 1 of 8)
BACH2	0.243526	0.588363	6.36792	0.00104583	-0.512206	chr6	90926001	90927000	2	79562	0.698413	0.733333	0.69863	0.418182	0.544118	0.4375	Intron (NM_021813.2/BACH2, intron 3 of 8)
BAG3	-0.289293	0.640236	-3.92142	0.00953618	-2.20004	chr10	121427001	121428000	1	16119	0.570175	0.328358	0.588235	0.780952	0.776596	0.797101	Intron (XM_005270287.1/BAG3, intron 1 of 3)
BAGE2	-0.178806	0.492298	-2.9973	0.0273226	-3.11901	chr21	11097001	11098000	2	925	0.375	0.36	0.473684	0.512195	0.538462	0.694444	Promoter (<=1kb)
BAHD1	-0.207611	0.778338	-3.29463	0.019192	-2.80537	chr15	40746001	40747000	1	10808	0.645161	0.727273	0.651163	0.771429	0.875	1	Intron (NM_014952.3/BAHD1, intron 1 of 6)
BAI2	0.123463	0.815659	4.56771	0.00493469	-1.6561	chr1	32248001	32249000	2	-17507	0.848837	0.866667	0.916667	0.763441	0.722222	0.776119	Distal Intergenic
BAIAP2	-0.114137	0.312545	-3.97482	0.00900986	-2.15205	chr17	79054001	79055000	1	-16918	0.242991	0.234375	0.289062	0.411429	0.364078	0.333333	Intron (XM_005256948.1/BAIAP2, intron 3 of 13)
BAIAP2	-0.109856	0.707382	-3.31588	0.0187235	-2.78359	chr17	79020001	79021000	1	-10463	0.59434	0.705128	0.657895	0.772152	0.738462	0.776316	Intron (XM_005256948.1/BAIAP2, intron 1 of 13)
BAK1	-0.100493	0.489886	-3.35753	0.0178416	-2.74114	chr6	33548001	33549000	2	0	0.4375	0.395437	0.485981	0.555556	0.554113	0.51073	Promoter (<=1kb)
BAK1P2	-0.127378	0.766731	-3.44255	0.016182	-2.65555	chr11	130399001	130400000	2	17549	0.634146	0.73913	0.735849	0.794118	0.857143	0.84	Distal Intergenic
BAK1P2	0.108867	0.604256	3.29228	0.0192447	-2.80779	chr11	130415001	130416000	2	1549	0.622222	0.653846	0.7	0.5	0.585366	0.564103	Promoter (1-2kb)
BAK1P2	0.14461	0.432588	3.09153	0.0243929	-3.01785	chr11	130392001	130393000	2	24549	0.558559	0.542056	0.414062	0.368	0.315789	0.397059	Distal Intergenic
BARHL2	0.182649	0.641144	2.89339	0.0310108	-3.23234	chr1	91170001	91171000	2	11794	0.689655	0.833333	0.674419	0.545455	0.465116	0.638889	Distal Intergenic
BARX2	0.110298	0.672898	3.74962	0.0114813	-2.35825	chr11	129310001	129311000	1	64120	0.753012	0.748201	0.682927	0.620438	0.648649	0.584158	Intron (NM_003658.4/BARX2, intron 2 of 3)
BATF	-0.115277	0.457868	-2.80344	0.0346478	-3.33191	chr14	75988001	75989000	1	0	0.36	0.486842	0.353846	0.535211	0.507837	0.503472	Promoter (<=1kb)
BBIP1	-0.128264	0.827931	-4.23668	0.00686274	-1.92476	chr10	112672001	112673000	2	5694	0.755556	0.777778	0.758065	0.928571	0.914286	0.833333	Intron (NM_001195306.1/BBIP1, intron 2 of 3)
BBX	-0.109841	0.832164	-2.93261	0.0295582	-3.18936	chr3	107399001	107400000	1	34226	0.72327	0.845638	0.762821	0.857143	0.915842	0.888268	Intron (NM_001142568.2/BBX, intron 3 of 17)
BCAN	-0.465153	0.684355	-3.23865	0.0204902	-2.86316	chr1	156624001	156625000	1	12261	0.782609	0.272727	0.3	0.928571	0.933333	0.888889	Intron (NM_021948.4/BCAN, intron 8 of 13)
BCAR1	-0.140659	0.567834	-3.18395	0.0218539	-2.92021	chr16	75301001	75302000	2	0	0.447059	0.454545	0.590909	0.642857	0.615385	0.65625	Promoter (<=1kb)
BCL11B	0.129194	0.310133	5.61996	0.00190449	-0.928591	chr14	99658001	99659000	2	78822	0.41349	0.349785	0.360915	0.237288	0.250493	0.248826	Intron (NM_022898.1/BCL11B, intron 2 of 2)
BCL6	-0.112619	0.447631	-3.58315	0.0138037	-2.51711	chr3	187635001	187636000	2	-171488	0.357724	0.415556	0.400685	0.450902	0.522459	0.538462	Distal Intergenic
BCL7A	-0.13379	0.446633	-3.82061	0.0106277	-2.29216	chr12	122442001	122443000	1	-16861	0.338164	0.427632	0.373418	0.502793	0.562791	0.475	Distal Intergenic
BDNF	-0.114967	0.778165	-2.72662	0.0381247	-3.41795	chr11	27683001	27684000	2	-1805	0.689655	0.709677	0.762712	0.759259	0.851852	0.895833	Promoter (1-2kb)
BEND7	-0.213472	0.66922	-5.49055	0.00212554	-1.00853	chr10	13494001	13495000	2	47852	0.581749	0.563218	0.542484	0.696594	0.80593	0.825342	Exon (NM_152751.2/BEND7, exon 7 of 9)
BEND7	0.187804	0.142604	2.9422	0.0292142	-3.17888	chr10	13481001	13482000	2	60852	0.295495	0.0936228	0.320398	0.0477855	0.0369942	0.0613254	3' UTR
BEST4	-0.12904	0.286205	-2.65553	0.0416833	-3.49836	chr1	45250001	45251000	2	2426	0.273159	0.267267	0.124629	0.392157	0.312849	0.34717	Promoter (2-3kb)
BHMT	-0.137967	0.633818	-4.20558	0.00708448	-1.95106	chr5	78416001	78417000	1	8366	0.517327	0.567358	0.609819	0.728	0.71875	0.661654	Exon (NM_001713.2/BHMT, exon 4 of 8)
BHMT2	0.129873	0.480217	2.96314	0.0284789	-3.15606	chr5	78366001	78367000	1	454	0.612643	0.489362	0.533456	0.387097	0.380702	0.478044	Promoter (<=1kb)
BIN1	0.116875	0.406465	2.67294	0.0407794	-3.47859	chr2	127643001	127644000	2	195432	0.470446	0.536542	0.387719	0.308617	0.37797	0.357496	Distal Intergenic
BIN3	0.202226	0.416731	4.67935	0.00443051	-1.57003	chr8	22516001	22517000	2	9633	0.494624	0.517241	0.541667	0.402597	0.251572	0.292683	Intron (NM_018688.4/BIN3, intron 1 of 8)
BIRC5	0.239868	0.634052	4.58421	0.00485619	-1.64324	chr17	76212001	76213000	1	1640	0.808036	0.702703	0.75122	0.427885	0.514469	0.6	Promoter (1-2kb)
BLACE	-0.148791	0.351468	-3.46933	0.0156956	-2.62888	chr7	155151001	155152000	2	8628	0.340741	0.232888	0.257589	0.424153	0.484512	0.368925	Exon (NR_103545.1/BLACE, exon 6 of 6)
BLMH	0.123399	0.654355	2.57562	0.0461177	-3.58955	chr17	28617001	28618000	2	1012	0.735294	0.71875	0.694118	0.6	0.5	0.677966	Promoter (1-2kb)
BMP5	-0.177852	0.536546	-3.57312	0.0139597	-2.52686	chr6	55767001	55768000	2	-26613	0.381579	0.424242	0.537037	0.660377	0.65	0.566038	Distal Intergenic
BMPR2	0.160698	0.562205	2.85693	0.032432	-3.27255	chr2	203294001	203295000	1	52951	0.578947	0.741573	0.607143	0.432432	0.45625	0.556886	Intron (XM_005246795.1/BMPR2, intron 1 of 12)
BMPR2	0.204421	0.508095	2.85092	0.0326733	-3.2792	chr2	203359001	203360000	1	117951	0.720238	0.497041	0.613636	0.347222	0.365169	0.505263	Intron (XM_005246795.1/BMPR2, intron 3 of 12)
BNIP3L	0.110145	0.67268	2.91667	0.0301395	-3.2068	chr8	26261001	26262000	1	13095	0.713483	0.79	0.679775	0.57874	0.613953	0.660131	Intron (XM_005273616.1/BNIP3L, intron 3 of 5)
BNIP3P1	-0.12471	0.703214	-3.29109	0.0192713	-2.809	chr14	28732001	28733000	1	-635	0.575758	0.683453	0.663366	0.747826	0.737288	0.811594	Promoter (<=1kb)
BOC	-0.14024	0.689308	-3.08318	0.0246381	-3.02675	chr3	112981001	112982000	1	49575	0.625	0.683544	0.54902	0.805556	0.7	0.772727	Intron (XM_005247895.1/BOC, intron 4 of 19)
BOLA3-AS1	-0.113309	0.638301	-3.36577	0.0176726	-2.73278	chr2	74378001	74379000	1	2893	0.53125	0.575758	0.637931	0.695122	0.723077	0.666667	Promoter (2-3kb)
BPIFB1	-0.146794	0.72215	-3.11118	0.0238269	-2.99696	chr20	31903001	31904000	1	32060	0.610526	0.732558	0.603175	0.855072	0.752809	0.778761	Distal Intergenic
BRD7P3	-0.106005	0.611107	-3.70556	0.0120499	-2.39976	chr6	118620001	118621000	1	-201536	0.511111	0.583893	0.57931	0.637037	0.690909	0.664384	Intron (NM_001029858.3/SLC35F1, intron 7 of 7)
BRICD5	-0.156056	0.702808	-7.51501	0.00046165	-0.0015607	chr16	2260001	2261000	2	69	0.621891	0.617834	0.634615	0.801205	0.791304	0.75	Promoter (<=1kb)
BRSK2	-0.126384	0.500459	-2.54036	0.0482347	-3.63005	chr11	1413001	1414000	1	1584	0.396251	0.521344	0.394208	0.630746	0.509154	0.551053	Promoter (1-2kb)
BSN-AS2	0.253776	0.690898	3.3897	0.0171922	-2.70859	chr3	49556001	49557000	2	34799	0.969697	0.705882	0.777778	0.5	0.608696	0.583333	Intron (NM_001177643.2/DAG1, intron 2 of 2)
BSND	-0.204542	0.581227	-2.89917	0.0307921	-3.226	chr1	55457001	55458000	1	-6617	0.478261	0.588235	0.37037	0.714286	0.586207	0.75	3' UTR
BTBD11	-0.147488	0.664956	-3.2379	0.0205084	-2.86394	chr12	107699001	107700000	1	-12197	0.576923	0.586957	0.609756	0.690476	0.688889	0.836735	Distal Intergenic
BTBD11	0.127494	0.452729	3.01681	0.0266856	-3.09793	chr12	107774001	107775000	1	61804	0.490566	0.494505	0.564356	0.311111	0.434783	0.421053	Intron (NM_001018072.1/BTBD11, intron 1 of 16)
BTBD16	-0.112352	0.888565	-2.52958	0.0489028	-3.64247	chr10	124046001	124047000	1	11506	0.8	0.814815	0.882353	0.863636	1	0.970588	Intron (XM_005269494.1/BTBD16, intron 5 of 13)
BTN3A3	0.214782	0.458844	3.49709	0.0152087	-2.60139	chr6	26442001	26443000	1	1263	0.682927	0.558824	0.456954	0.385321	0.307692	0.361345	Promoter (1-2kb)
BTN3A3	-0.129059	0.648219	-2.63834	0.0425966	-3.5179	chr6	26446001	26447000	1	5263	0.529412	0.57377	0.647887	0.779661	0.636364	0.722222	Exon (NM_006994.4/BTN3A3, exon 5 of 11)
BUB1B	-0.138963	0.767516	-6.40112	0.0010197	-0.495394	chr15	40427001	40428000	1	-25210	0.704724	0.705706	0.683673	0.816514	0.824713	0.869767	Distal Intergenic
BUD13	-0.112487	0.846534	-4.37787	0.0059508	-1.80767	chr11	116646001	116647000	2	-2287	0.813953	0.805195	0.751724	0.925	0.907143	0.87619	Promoter (2-3kb)
BZW1P1	0.224773	0.710401	2.76365	0.0364036	-3.37637	chr3	172109001	172110000	2	34887	0.870968	0.693548	0.903846	0.525424	0.538462	0.730159	Intron (NM_022763.3/FNDC3B, intron 25 of 25)
C10orf105	0.20274	0.508626	3.64271	0.0129168	-2.45965	chr10	73496001	73497000	2	581	0.627907	0.653061	0.54902	0.469388	0.452381	0.3	Promoter (<=1kb)
C10orf11	0.131779	0.35626	2.85775	0.0323993	-3.27164	chr10	77955001	77956000	1	412482	0.496296	0.407407	0.362745	0.233645	0.292929	0.344538	Intron (XM_005270212.1/C10orf11, intron 5 of 6)
C10orf90	0.16007	0.706413	5.39385	0.00231021	-1.0699	chr10	128376001	128377000	2	-162557	0.820847	0.758893	0.779605	0.603352	0.602564	0.673219	Distal Intergenic
C10orf90	0.262644	0.465648	3.19458	0.0215813	-2.90908	chr10	128375001	128376000	2	-161557	0.7	0.5	0.590909	0.190476	0.4375	0.375	Distal Intergenic
C11orf44	0.151956	0.609363	3.8362	0.0104499	-2.27778	chr11	130523001	130524000	1	-18851	0.6875	0.634146	0.734375	0.472973	0.55	0.577181	Distal Intergenic
C11orf44	0.146785	0.679952	3.50755	0.0150296	-2.59106	chr11	130516001	130517000	1	-25851	0.73743	0.823529	0.699074	0.659649	0.578947	0.581081	Distal Intergenic
C11orf82	0.110535	0.746224	2.91294	0.0302773	-3.21089	chr11	82575001	82576000	1	-35017	0.875	0.74	0.789474	0.682927	0.680851	0.709091	Intron (NM_005040.2/PRCP, intron 1 of 8)
C11orf85	-0.109043	0.480561	-2.77247	0.0360062	-3.36649	chr11	64742001	64743000	2	-2436	0.491525	0.410526	0.376068	0.517241	0.504065	0.583942	Promoter (2-3kb)
C11orf86	0.111068	0.285846	4.20448	0.00709243	-1.95199	chr11	66738001	66739000	1	-3754	0.366667	0.306122	0.351351	0.25	0.245283	0.195652	Distal Intergenic
C11orf91	0.172679	0.623087	4.8721	0.00369291	-1.42665	chr11	33643001	33644000	2	78286	0.648045	0.729084	0.751152	0.508475	0.526012	0.575758	Intron (NM_012194.2/KIAA1549L, intron 15 of 19)
C11orf93	-0.243116	0.613166	-4.14715	0.00752351	-2.00098	chr11	111148001	111149000	1	-20271	0.491935	0.404762	0.578125	0.798701	0.653333	0.752137	Intron (NM_198498.1/C11orf53, intron 1 of 3)
C11orf94	-0.210456	0.786415	-2.52112	0.0494337	-3.65222	chr11	45926001	45927000	2	1833	0.544118	0.741379	0.758065	0.903846	0.771084	1	Promoter (1-2kb)
C12orf23	-0.110405	0.829038	-2.55621	0.0472706	-3.61183	chr12	107352001	107353000	1	2457	0.817073	0.764706	0.739726	0.915663	0.802632	0.934426	Promoter (2-3kb)
C12orf49	0.180159	0.659361	2.57205	0.0463275	-3.59364	chr12	117164001	117165000	2	10843	0.815642	0.745562	0.687117	0.450495	0.563319	0.69403	Intron (XM_005253937.1/C12orf49, intron 1 of 3)
C12orf75	-0.103915	0.793652	-3.29082	0.0192775	-2.80929	chr12	105727001	105728000	1	2587	0.681445	0.767123	0.776515	0.827869	0.866005	0.842956	Promoter (2-3kb)
C12orf76	-0.188035	0.581599	-3.416	0.0166809	-2.68213	chr12	110496001	110497000	2	8500	0.433333	0.5	0.529412	0.574468	0.690476	0.761905	Exon (NM_207435.1/C12orf76, exon 3 of 5)
C12orf79	0.112149	0.219969	4.05752	0.00825849	-2.07883	chr12	92535001	92536000	2	0	0.323636	0.255396	0.249097	0.181818	0.169643	0.140221	Promoter (<=1kb)
C14orf132	0.171977	0.592444	4.73976	0.00418248	-1.52439	chr14	96520001	96521000	1	14340	0.734568	0.647668	0.653061	0.466667	0.555556	0.497143	Intron (NM_001252507.1/C14orf132, intron 1 of 1)
C14orf164	0.138381	0.666691	3.29995	0.0190736	-2.79991	chr14	23730001	23731000	1	22874	0.77193	0.75	0.685714	0.564815	0.672131	0.555556	Intron (XM_003118918.3/C14orf164, intron 7 of 14)
C14orf166	0.186067	0.771566	5.1045	0.00298406	-1.26225	chr14	52467001	52468000	1	10773	0.893939	0.907407	0.792453	0.657895	0.675	0.702703	Intron (NM_016039.2/C14orf166, intron 5 of 7)
C15orf39	0.123089	0.686119	2.68138	0.040349	-3.46903	chr15	75499001	75500000	1	4780	0.784946	0.656627	0.801418	0.585903	0.658683	0.629139	Exon (XM_005254551.1/C15orf39, exon 3 of 4)
C15orf43	-0.168257	0.406119	-3.35774	0.0178373	-2.74093	chr15	45235001	45236000	1	-12900	0.333333	0.34375	0.288889	0.514286	0.388889	0.567568	Distal Intergenic
C15orf53	-0.187374	0.618434	-2.70958	0.0389466	-3.43716	chr15	39137001	39138000	1	148202	0.4	0.583333	0.590909	0.636364	0.7	0.8	Distal Intergenic
C15orf54	-0.119823	0.689341	-3.07561	0.0248627	-3.03484	chr15	39624001	39625000	1	81116	0.6	0.666667	0.621622	0.675676	0.789474	0.782609	Distal Intergenic
C16orf45	0.161426	0.313138	3.63597	0.0130139	-2.46612	chr16	15583001	15584000	1	-12123	0.414141	0.416667	0.350746	0.157025	0.232558	0.307692	Intron (NM_033201.2/C16orf45, intron 1 of 5)
C16orf78	-0.241634	0.677932	-4.31853	0.0063161	-1.85642	chr16	49367001	49368000	1	-39808	0.464286	0.647059	0.56	0.782609	0.75	0.863636	Distal Intergenic
C16orf91	-0.173791	0.569243	-2.86863	0.0319686	-3.25963	chr16	1481001	1482000	2	-10200	0.418478	0.466063	0.5625	0.658088	0.5625	0.747826	Downstream (2-3kb)
C17orf102	-0.105769	0.818492	-2.60645	0.044349	-3.55426	chr17	32903001	32904000	2	2388	0.735294	0.709677	0.851852	0.875	0.869565	0.869565	Promoter (2-3kb)
C17orf67	-0.105508	0.13911	-3.88583	0.00990628	-2.23233	chr17	54864001	54865000	2	28608	0.0866667	0.109244	0.0631579	0.235294	0.180723	0.159574	Distal Intergenic
C19orf35	-0.134496	0.644196	-2.7053	0.0391558	-3.44199	chr19	2276001	2277000	2	5181	0.490683	0.646688	0.593472	0.650289	0.745152	0.738889	Exon (NM_198532.2/C19orf35, exon 4 of 4)
C19orf68	-0.205465	0.789313	-2.51542	0.0497949	-3.65879	chr19	48694001	48695000	1	19906	0.545455	0.714286	0.8	0.863636	1	0.8125	Intron (XM_001713770.3/C19orf68, intron 3 of 3)
C19orf81	0.187485	0.424671	3.30102	0.0190498	-2.79881	chr19	51151001	51152000	1	-702	0.462963	0.635135	0.457143	0.333333	0.373737	0.285714	Promoter (<=1kb)
C1orf100	0.147819	0.483871	3.19546	0.021559	-2.90816	chr1	244552001	244553000	1	36064	0.610738	0.56044	0.502165	0.485714	0.349727	0.394444	3' UTR
C1orf110	-0.200531	0.628207	-2.94595	0.0290812	-3.17479	chr1	162816001	162817000	2	13879	0.4	0.558824	0.625	0.8	0.666667	0.71875	Distal Intergenic
C1orf167	-0.114068	0.91094	-4.23846	0.00685029	-1.92326	chr1	11840001	11841000	1	16174	0.883117	0.855072	0.823529	0.933333	1	0.970588	Exon (XM_003118845.3/C1orf167, exon 13 of 21)
C1orf50	0.1809	0.871455	3.33368	0.0183409	-2.76541	chr1	43238001	43239000	1	5085	0.885714	1	1	0.727273	0.740741	0.875	Intron (NM_024097.3/C1orf50, intron 2 of 4)
C1orf87	-0.150179	0.760955	-2.66419	0.0412308	-3.48852	chr1	60540001	60541000	2	-559	0.5625	0.745098	0.75	0.809524	0.844444	0.854167	Promoter (<=1kb)
C1QA	-0.123208	0.784846	-6.1089	0.00127874	-0.648035	chr1	22928001	22929000	1	-34118	0.695652	0.733333	0.740741	0.854167	0.833333	0.851852	3' UTR
C1QB	-0.169367	0.360333	-3.20047	0.0214318	-2.90292	chr1	23000001	23001000	1	19495	0.244898	0.3	0.282051	0.377358	0.557692	0.4	Distal Intergenic
C1QTNF6	-0.106272	0.826727	-3.87396	0.0100334	-2.24316	chr22	37576001	37577000	2	1994	0.724638	0.795322	0.800813	0.859873	0.89375	0.885965	Promoter (1-2kb)
C1QTNF6	0.106848	0.327211	2.58247	0.0457183	-3.5817	chr22	37593001	37594000	2	341	0.417008	0.336158	0.38874	0.203368	0.284211	0.333784	Promoter (<=1kb)
C20orf112	-0.130776	0.446128	-2.59929	0.0447535	-3.56245	chr20	31123001	31124000	2	0	0.307127	0.469865	0.365228	0.55301	0.526173	0.455363	Promoter (<=1kb)
C20orf181	-0.180786	0.425031	-2.9728	0.0281467	-3.14557	chr20	62476001	62477000	2	2665	0.430556	0.357143	0.216216	0.54902	0.535714	0.461538	Promoter (2-3kb)
C20orf203	-0.116269	0.130652	-3.79198	0.0109629	-2.31869	chr20	31262001	31263000	2	-258	0.0232558	0.106061	0.0882353	0.217822	0.155556	0.192982	Promoter (<=1kb)
C21orf33	0.109914	0.134876	2.75046	0.0370069	-3.39116	chr21	45557001	45558000	1	3426	0.261733	0.188202	0.119565	0.0545455	0.0890585	0.0961538	Exon (XM_005261184.1/C21orf33, exon 4 of 6)
C22orf24	0.101556	0.837079	3.26348	0.0199027	-2.83745	chr22	32335001	32336000	2	-602	0.923077	0.875912	0.864583	0.747573	0.835821	0.77551	Promoter (<=1kb)
C2orf54	-0.10111	0.657227	-4.60247	0.00477096	-1.62906	chr2	241826001	241827000	2	4452	0.588571	0.59824	0.633205	0.697509	0.732733	0.693103	3' UTR
C2orf54	-0.123811	0.812814	-2.66526	0.0411753	-3.4873	chr2	241847001	241848000	2	-10734	0.658537	0.80198	0.792208	0.897959	0.831461	0.894737	Distal Intergenic
C2orf57	-0.187477	0.845303	-3.20169	0.0214009	-2.90164	chr2	232467001	232468000	1	9426	0.855072	0.712121	0.6875	0.863636	1	0.953488	Distal Intergenic
C2orf69	-0.236954	0.164309	-5.68975	0.00179638	-0.886501	chr2	200778001	200779000	1	2022	0.121622	0.015873	0	0.236842	0.293333	0.318182	Promoter (2-3kb)
C2orf82	0.122065	0.323439	5.39824	0.00230142	-1.06707	chr2	233703001	233704000	1	-29724	0.402062	0.4	0.351351	0.278351	0.265625	0.243243	Intron (NM_001103146.1/GIGYF2, intron 22 of 28)
C2orf91	0.19665	0.571908	3.55088	0.0143126	-2.54854	chr2	42180001	42181000	2	0	0.790323	0.627273	0.593103	0.471154	0.454545	0.49505	Promoter (<=1kb)
C2orf91	0.111946	0.561739	2.97912	0.0279316	-3.13871	chr2	42182001	42183000	2	-1058	0.685484	0.606178	0.561475	0.472826	0.515837	0.528634	Promoter (1-2kb)
C3orf27	0.173052	0.368669	2.66076	0.0414091	-3.49241	chr3	128275001	128276000	2	18929	0.347826	0.470588	0.54717	0.225	0.371429	0.25	Distal Intergenic
C3orf56	-0.167287	0.558134	-2.78778	0.0353275	-3.34938	chr3	126901001	126902000	1	-9974	0.393162	0.481013	0.549296	0.568421	0.619048	0.737864	Distal Intergenic
C3orf65	0.104634	0.52065	3.4537	0.0159775	-2.64443	chr3	185439001	185440000	1	7961	0.580952	0.568182	0.569767	0.411111	0.513889	0.48	Intron (XM_005247073.1/IGF2BP2, intron 1 of 14)
C3orf67	-0.162714	0.662911	-3.40435	0.0169052	-2.69383	chr3	59135001	59136000	2	-99197	0.482759	0.633333	0.628571	0.714286	0.740741	0.777778	Distal Intergenic
C3orf67	0.217063	0.519246	2.95519	0.0287557	-3.16472	chr3	59171001	59172000	2	-135197	0.7	0.55	0.633333	0.324675	0.354839	0.552632	Distal Intergenic
C3orf67	-0.11028	0.508507	-2.89922	0.03079	-3.22594	chr3	59735001	59736000	2	-699197	0.385417	0.5	0.474684	0.573333	0.52349	0.594118	3' UTR
C3orf72	0.123204	0.15938	2.82235	0.0338463	-3.31088	chr3	138667001	138668000	1	604	0.277778	0.157895	0.227273	0.16	0.05	0.0833333	Promoter (<=1kb)
C3orf79	-0.199623	0.737435	-3.03757	0.0260257	-3.07559	chr3	153202001	153203000	1	0	0.5	0.7	0.712871	0.862069	0.868421	0.78125	Promoter (<=1kb)
C3orf79	0.109883	0.85223	2.58401	0.0456294	-3.57994	chr3	153148001	153149000	1	-53284	0.882353	0.884615	0.954545	0.722222	0.857143	0.8125	Distal Intergenic
C3orf83	-0.131704	0.471113	-3.52206	0.0147851	-2.57678	chr3	12584001	12585000	2	1963	0.365079	0.4	0.450704	0.520548	0.493333	0.597015	Promoter (1-2kb)
C3P1	-0.23757	0.525459	-2.55452	0.047372	-3.61377	chr19	10172001	10173000	1	19969	0.377976	0.41573	0.426316	0.433594	0.73301	0.766129	Exon (NR_027300.2/C3P1, exon 19 of 30)
C4orf17	-0.152985	0.387383	-3.31251	0.018797	-2.78704	chr4	100439001	100440000	1	6840	0.254717	0.376068	0.301887	0.514851	0.483516	0.393258	Intron (NM_032149.2/C4orf17, intron 2 of 8)
C4orf19	0.104528	0.91875	3.3662	0.0176639	-2.73235	chr4	37584001	37585000	1	-855	1	1	0.913043	0.875	0.842105	0.882353	Promoter (<=1kb)
C4orf19	-0.113189	0.729907	-2.9159	0.0301676	-3.20764	chr4	37452001	37453000	1	-2552	0.597403	0.71831	0.704225	0.796296	0.808824	0.754386	Promoter (2-3kb)
C4orf32	-0.177342	0.703194	-3.14153	0.0229811	-2.96483	chr4	113092001	113093000	1	25448	0.642857	0.654321	0.546392	0.894737	0.764045	0.716814	Intron (NM_152400.2/C4orf32, intron 1 of 1)
C4orf50	0.14056	0.729299	2.76692	0.0362557	-3.37271	chr4	5975001	5976000	2	16175	0.708738	0.81	0.88	0.706522	0.614286	0.65625	Exon (XM_003118524.2/C4orf50, exon 4 of 8)
C5orf24	-0.110753	0.901989	-5.28134	0.00254889	-1.14311	chr5	134195001	134196000	1	13065	0.859155	0.818182	0.8625	0.942857	0.973684	0.955556	3' UTR
C5orf48	-0.110493	0.862179	-2.64377	0.0423058	-3.51172	chr5	125968001	125969000	1	587	0.725	0.872881	0.822917	0.915966	0.895833	0.940476	Promoter (<=1kb)
C6orf1	-0.116525	0.794594	-2.75617	0.0367442	-3.38475	chr6	34214001	34215000	2	408	0.657407	0.75	0.801587	0.866667	0.816901	0.875	Promoter (<=1kb)
C6orf106	0.187704	0.750665	3.6378	0.0129873	-2.46435	chr6	34660001	34661000	2	3579	0.818182	0.774194	0.941176	0.7	0.666667	0.603774	Intron (NM_022758.4/C6orf106, intron 1 of 3)
C6orf132	0.131305	0.526774	4.05122	0.00831318	-2.08436	chr6	42068001	42069000	2	41715	0.649254	0.542169	0.585859	0.444444	0.484375	0.454545	3' UTR
C6orf147	-0.194311	0.804731	-3.02859	0.026309	-3.08525	chr6	74027001	74028000	2	-6913	0.636364	0.636364	0.85	0.894737	0.882353	0.928571	Distal Intergenic
C6orf222	0.107296	0.625106	3.05312	0.0255431	-3.0589	chr6	36294001	36295000	2	9662	0.658385	0.70303	0.674847	0.557047	0.520231	0.637097	Exon (NM_001010903.4/C6orf222, exon 4 of 12)
C6orf62	0.107395	0.270089	2.98536	0.0277207	-3.13193	chr6	24718001	24719000	2	403	0.371501	0.313783	0.286076	0.259494	0.226891	0.162791	Promoter (<=1kb)
C6orf7	-0.155674	0.531771	-3.01725	0.0266714	-3.09746	chr6	80517001	80518000	2	62137	0.516304	0.393443	0.452055	0.614907	0.528986	0.684932	Exon (NM_001243308.1/C6orf7, exon 2 of 4)
C7	0.108256	0.238956	2.67684	0.0405801	-3.47418	chr5	40905001	40906000	1	-3599	0.333333	0.295918	0.25	0.121495	0.247423	0.185567	Distal Intergenic
C7orf41	-0.104469	0.585117	-3.11911	0.0236027	-2.98855	chr7	30209001	30210000	1	34392	0.482993	0.569519	0.546135	0.663194	0.657831	0.591029	Distal Intergenic
C7orf66	-0.180426	0.477075	-2.7259	0.0381591	-3.41876	chr7	108548001	108549000	2	-23364	0.302326	0.38	0.478261	0.578947	0.466667	0.65625	Distal Intergenic
C7orf69	0.113815	0.305596	4.61517	0.00471271	-1.61923	chr7	47846001	47847000	1	11112	0.357724	0.384236	0.34555	0.240838	0.285714	0.219512	Intron (NM_025031.2/C7orf69, intron 1 of 2)
C8B	-0.159886	0.709702	-4.14115	0.00757032	-2.00614	chr1	57819001	57820000	2	-385788	0.575758	0.692308	0.621212	0.770492	0.761905	0.836538	Intron (XM_005270542.1/DAB1, intron 3 of 16)
C8B	0.330565	0.716798	4.12106	0.00772946	-2.02348	chr1	57837001	57838000	2	-403788	0.972222	0.882353	0.791667	0.5	0.454545	0.7	Intron (XM_005270542.1/DAB1, intron 3 of 16)
C8B	-0.156167	0.772292	-3.21159	0.0211526	-2.89131	chr1	57670001	57671000	2	-236788	0.741935	0.72	0.62069	0.782609	0.916667	0.851852	Intron (XM_005270542.1/DAB1, intron 4 of 16)
C8orf33	0.103466	0.800434	4.48432	0.00535433	-1.72185	chr8	146288001	146289000	1	10177	0.814815	0.863636	0.878049	0.736842	0.759259	0.75	Distal Intergenic
C8orf76	-0.16267	0.683954	-4.35601	0.00608246	-1.82555	chr8	124261001	124262000	2	-7345	0.6	0.584906	0.622951	0.697368	0.769231	0.829268	3' UTR
C9	0.147041	0.58618	3.52876	0.0146737	-2.57021	chr5	39372001	39373000	2	-7346	0.73494	0.622951	0.621212	0.53012	0.463415	0.544444	3' UTR
C9orf152	-0.133257	0.707706	-2.66248	0.04132	-3.49046	chr9	112971001	112972000	2	-588	0.623188	0.67619	0.623853	0.669118	0.830357	0.823529	Promoter (<=1kb)
C9orf16	-0.138371	0.302531	-3.63836	0.0129793	-2.46382	chr9	130921001	130922000	1	-539	0.1875	0.245455	0.267081	0.407507	0.401617	0.306024	Promoter (<=1kb)
CA10	-0.212626	0.267174	-3.5083	0.0150168	-2.59033	chr17	49717001	49718000	2	107905	0.030303	0.211538	0.240741	0.377049	0.402985	0.340426	Intron (XM_005257523.1/CA10, intron 4 of 6)
CA10	-0.121919	0.4844	-2.81499	0.0341558	-3.31906	chr17	49707001	49708000	2	117905	0.420118	0.371257	0.478947	0.589474	0.475177	0.571429	3' UTR
CA8	-0.100421	0.938678	-2.56672	0.0466424	-3.59976	chr8	60700001	60701000	2	492954	0.818182	0.958333	0.888889	0.966667	1	1	Distal Intergenic
CAB39L	-0.200294	0.473898	-3.29903	0.0190939	-2.80085	chr13	49987001	49988000	2	0	0.330855	0.352381	0.438017	0.456432	0.61165	0.654054	Promoter (<=1kb)
CABIN1	0.129248	0.839608	2.68508	0.0401622	-3.46485	chr22	24462001	24463000	1	30109	0.915017	0.898824	0.898853	0.683921	0.773942	0.867089	Exon (XM_005261419.1/CABIN1, exon 15 of 36)
CACNA1C	0.114911	0.371365	5.12447	0.00293087	-1.24855	chr12	2696001	2697000	1	5116	0.418367	0.452941	0.415152	0.296703	0.301435	0.34359	Intron (XM_005253765.1/CACNA1C, intron 19 of 48)
CACNA1C-IT3	0.114432	0.26287	3.85617	0.0102273	-2.25944	chr12	2453001	2454000	1	74059	0.311111	0.339623	0.309524	0.213115	0.153846	0.25	Intron (XM_005253765.1/CACNA1C, intron 3 of 48)
CACNA1E	-0.118944	0.248138	-5.59364	0.0019472	-0.944646	chr1	181552001	181553000	1	99315	0.206349	0.166667	0.192982	0.326087	0.313725	0.283019	Intron (XM_005245477.1/CACNA1E, intron 6 of 45)
CACNA1E	-0.101745	0.460605	-2.75903	0.0366136	-3.38154	chr1	181616001	181617000	1	163315	0.434932	0.4	0.394265	0.561265	0.439216	0.533951	Intron (XM_005245477.1/CACNA1E, intron 6 of 45)
CACNA2D3	-0.132892	0.644053	-5.774	0.00167522	-0.836623	chr3	54121001	54122000	1	-34620	0.554734	0.580071	0.598015	0.690789	0.741573	0.699134	Distal Intergenic
CACNB2	0.12305	0.379076	3.09949	0.0241618	-3.00938	chr10	18433001	18434000	1	3259	0.377358	0.444444	0.5	0.270833	0.333333	0.348485	Intron (XM_005252590.1/CACNB2, intron 1 of 6)
CACNB2	0.104786	0.22639	3.08757	0.0245091	-3.02208	chr10	18469001	18470000	1	39259	0.235294	0.346154	0.254902	0.180556	0.185185	0.15625	Intron (XM_005252590.1/CACNB2, intron 2 of 6)
CADM1	-0.155059	0.581308	-3.16282	0.0224074	-2.94239	chr11	115403001	115404000	2	-27760	0.444444	0.572917	0.493976	0.627907	0.736842	0.611765	Distal Intergenic
CADM4	0.130774	0.869629	3.31146	0.0188198	-2.78811	chr19	44152001	44153000	2	-8010	1	0.869565	0.935484	0.8	0.772727	0.84	3' UTR
CAHM	-0.115861	0.0720328	-3.28497	0.0194093	-2.8153	chr6	163833001	163834000	2	982	0.0166667	0.025641	0	0.125	0.0697674	0.195122	Promoter (<=1kb)
CALD1	0.316473	0.373285	3.42047	0.0165958	-2.67765	chr7	134550001	134551000	1	-25151	0.739437	0.4	0.455128	0.185484	0.231884	0.227778	Intron (NM_004342.6/CALD1, intron 2 of 13)
CALML4	0.125699	0.427675	2.66318	0.0412834	-3.48967	chr15	68497001	68498000	2	0	0.506667	0.441652	0.523256	0.309278	0.329843	0.455357	Promoter (<=1kb)
CALML4	0.122437	0.524297	2.63498	0.0427776	-3.52172	chr15	68492001	68493000	2	4670	0.659898	0.551429	0.54522	0.393782	0.506289	0.489164	5' UTR
CAMK2B	-0.108979	0.938708	-4.6457	0.00457599	-1.59574	chr7	44309001	44310000	2	55106	0.846154	0.911765	0.894737	1	0.979592	1	Intron (XM_005249861.1/CAMK2B, intron 2 of 20)
CAMK2B	-0.121949	0.834469	-2.905	0.0305727	-3.21959	chr7	44325001	44326000	2	39106	0.687151	0.833333	0.8	0.904348	0.873874	0.908108	Intron (XM_005249861.1/CAMK2B, intron 1 of 20)
CAMK2D	-0.161809	0.792941	-2.8891	0.0311746	-3.23707	chr4	114679001	114680000	2	547	0.604167	0.744444	0.7875	0.901961	0.814815	0.904762	Promoter (<=1kb)
CAMP	-0.16506	0.878962	-3.78891	0.0109996	-2.32155	chr3	48263001	48264000	1	-837	0.707317	0.868421	0.813559	0.958333	0.970588	0.955556	Promoter (<=1kb)
CAND2	0.100466	0.572611	5.3608	0.00237754	-1.0912	chr3	12852001	12853000	1	13830	0.638554	0.601852	0.628125	0.509494	0.531486	0.526154	Intron (NM_001162499.1/CAND2, intron 5 of 14)
CAP1	-0.112927	0.165321	-2.61796	0.0437076	-3.54112	chr1	40507001	40508000	1	547	0.159236	0.0632911	0.104046	0.225	0.285714	0.154639	Promoter (<=1kb)
CAPZB	0.145916	0.50616	2.90888	0.0304278	-3.21533	chr1	19774001	19775000	2	36201	0.602151	0.536913	0.598291	0.525926	0.348148	0.425532	Intron (NR_038125.1/CAPZB, intron 1 of 8)
CAPZB	0.116021	0.253586	2.78589	0.0354107	-3.35149	chr1	19781001	19782000	2	29201	0.303704	0.318584	0.3125	0.105769	0.242424	0.238532	Intron (NR_038125.1/CAPZB, intron 1 of 8)
CARHSP1	-0.18833	0.203563	-3.14112	0.0229922	-2.96526	chr16	8963001	8964000	2	-132	0.160643	0.163793	0.0037594	0.213889	0.344411	0.334884	Promoter (<=1kb)
CARKD	0.124969	0.528625	2.64763	0.0421002	-3.50733	chr13	111297001	111298000	1	29070	0.650278	0.546023	0.577027	0.396328	0.461145	0.540948	Intron (XR_243047.1/CARS2, intron 12 of 15)
CARS	-0.106191	0.699164	-2.90884	0.0304294	-3.21538	chr11	3115001	3116000	2	-36320	0.573913	0.669291	0.695	0.746154	0.735849	0.774775	Exon (XM_005252773.1/OSBPL5, exon 15 of 22)
CASP12	0.126363	0.722202	5.26092	0.00259519	-1.15661	chr11	104480001	104481000	2	288397	0.797101	0.773333	0.785714	0.620253	0.666667	0.690141	Distal Intergenic
CASP3	0.11632	0.531941	4.38936	0.00588288	-1.7983	chr4	185520001	185521000	2	49629	0.596491	0.581028	0.592784	0.429825	0.475728	0.515789	Distal Intergenic
CASP3	-0.14077	0.862621	-3.33577	0.0182964	-2.76327	chr4	185536001	185537000	2	33629	0.827586	0.733333	0.815789	0.882353	0.916667	1	Distal Intergenic
CASP8	-0.112411	0.40235	-2.65371	0.0417786	-3.50042	chr2	202099001	202100000	1	776	0.341463	0.333333	0.363636	0.368421	0.5	0.507246	Promoter (<=1kb)
CASQ2	0.121868	0.633567	3.10677	0.0239526	-3.00164	chr1	116310001	116311000	2	375	0.734043	0.668478	0.680982	0.503704	0.583893	0.630303	Promoter (<=1kb)
CASR	-0.30409	0.596919	-3.0359	0.0260781	-3.07738	chr3	121951001	121952000	1	-21135	0.231884	0.5	0.60274	0.711111	0.813559	0.722222	Intron (NM_000388.3/CASR, intron 1 of 6)
CASZ1	0.114075	0.406623	2.96086	0.028558	-3.15854	chr1	10764001	10765000	2	-9481	0.391987	0.488599	0.510394	0.314988	0.381839	0.351928	Intron (NM_001079843.2/CASZ1, intron 3 of 20)
CATSPERB	0.122895	0.605226	2.8367	0.0332512	-3.29494	chr14	92196001	92197000	2	1413	0.715736	0.685185	0.599099	0.486339	0.548936	0.596059	Promoter (1-2kb)
CATSPERG	0.19017	0.650388	2.85338	0.0325743	-3.27648	chr19	38849001	38850000	1	-274	0.634146	0.727273	0.875	0.575	0.5	0.590909	Promoter (<=1kb)
CAV1	-0.165468	0.806033	-3.65237	0.012779	-2.45039	chr7	116155001	116156000	1	-8839	0.722222	0.697674	0.75	0.8	0.961538	0.904762	Distal Intergenic
CAV2	-0.100177	0.585427	-2.73966	0.0375087	-3.40328	chr7	116147001	116148000	1	6903	0.481481	0.550459	0.574074	0.688889	0.615385	0.602273	3' UTR
CBFA2T3	-0.127373	0.586758	-3.25319	0.020144	-2.8481	chr16	89050001	89051000	2	-6433	0.455466	0.54232	0.571429	0.622449	0.697044	0.631841	Distal Intergenic
CBFA2T3	-0.137992	0.285777	-2.83355	0.0333808	-3.29844	chr16	89042001	89043000	2	504	0.18984	0.255725	0.204778	0.444882	0.272109	0.347328	Promoter (<=1kb)
CBLN1	-0.149021	0.573708	-2.97454	0.0280872	-3.14368	chr16	49195001	49196000	2	119742	0.51	0.452381	0.535211	0.569767	0.740741	0.634146	Distal Intergenic
CBLN1	-0.120213	0.373943	-2.79929	0.0348267	-3.33654	chr16	49307001	49308000	2	7742	0.243711	0.352843	0.344954	0.415385	0.392491	0.494272	Distal Intergenic
CBX1P5	-0.131225	0.677741	-2.51687	0.0497028	-3.65712	chr3	166288001	166289000	1	-239617	0.5	0.652174	0.684211	0.744681	0.763158	0.722222	Distal Intergenic
CBX6	0.102664	0.795945	5.1768	0.00279653	-1.21293	chr22	39262001	39263000	2	5254	0.857741	0.84474	0.83935	0.766182	0.718931	0.748724	3' UTR
CCAT1	0.134219	0.836293	2.66408	0.0412368	-3.48865	chr8	128191001	128192000	2	39333	0.841463	0.965517	0.903226	0.753846	0.703704	0.85	Distal Intergenic
CCDC105	-0.27607	0.752094	-3.77666	0.0111473	-2.33296	chr19	15124001	15125000	1	2462	0.564103	0.72093	0.557143	0.928571	0.765625	0.97619	Promoter (2-3kb)
CCDC110	-0.135483	0.754679	-4.85638	0.00374746	-1.4381	chr4	186402001	186403000	2	-9088	0.647727	0.708861	0.704225	0.785714	0.848214	0.833333	Distal Intergenic
CCDC111	-0.113066	0.575708	-2.6077	0.0442792	-3.55284	chr4	185609001	185610000	1	38070	0.438871	0.571721	0.546931	0.674115	0.591433	0.631173	Intron (NM_152683.2/CCDC111, intron 11 of 13)
CCDC114	-0.122463	0.480128	-2.83381	0.0333702	-3.29815	chr19	48823001	48824000	2	0	0.350282	0.434389	0.472019	0.586207	0.483495	0.554377	Promoter (<=1kb)
CCDC127	0.256548	0.592314	3.63363	0.0130477	-2.46836	chr5	209001	210000	2	8297	0.823529	0.75	0.588235	0.542857	0.411765	0.4375	Intron (NM_145265.2/CCDC127, intron 2 of 2)
CCDC130	0.146869	0.801108	4.96443	0.00339028	-1.36025	chr19	13865001	13866000	1	6248	0.84	0.894737	0.888889	0.766667	0.684211	0.732143	Exon (XM_005260086.1/CCDC130, exon 4 of 11)
CCDC136	-0.107888	0.928038	-5.88014	0.00153583	-0.775205	chr7	128449001	128450000	1	16951	0.876543	0.886364	0.859375	0.972973	1	0.972973	3' UTR
CCDC136	0.139306	0.60507	3.09321	0.0243442	-3.01607	chr7	128432001	128433000	1	0	0.746835	0.613333	0.664	0.582734	0.478873	0.544643	Promoter (<=1kb)
CCDC141	-0.144603	0.770053	-8.71751	0.00021793	0.406389	chr2	179974001	179975000	2	-59160	0.694444	0.708333	0.690476	0.833333	0.84127	0.852459	3' UTR
CCDC154	-0.163636	0.755408	-2.54993	0.0476497	-3.61904	chr16	1489001	1490000	2	4490	0.801724	0.6	0.619048	0.770492	0.877551	0.863636	Exon (NM_001143980.1/CCDC154, exon 7 of 17)
CCDC158	-0.119146	0.598548	-3.03935	0.0259699	-3.07367	chr4	77328001	77329000	2	0	0.518672	0.598253	0.5	0.680147	0.694215	0.6	Promoter (<=1kb)
CCDC168	-0.206323	0.580658	-4.90317	0.00358773	-1.40415	chr13	103394001	103395000	2	16422	0.42623	0.522388	0.483871	0.636364	0.660377	0.754717	Exon (NM_001146197.1/CCDC168, exon 4 of 4)
CCDC3	0.132205	0.487558	3.65568	0.0127322	-2.44722	chr10	13002001	13003000	2	40704	0.594315	0.495238	0.571429	0.424242	0.379085	0.461039	Intron (NM_031455.3/CCDC3, intron 2 of 2)
CCDC33	-0.120595	0.769903	-2.62861	0.0431234	-3.52898	chr15	74556001	74557000	1	27371	0.619335	0.783898	0.725581	0.82397	0.808362	0.858268	Intron (NM_025055.4/CCDC33, intron 3 of 18)
CCDC34	0.104204	0.855789	3.10275	0.024068	-3.00592	chr11	27391001	27392000	2	-6206	0.87013	0.917647	0.935897	0.80303	0.853933	0.754098	Intron (NM_018490.2/LGR4, intron 17 of 17)
CCDC40	0.140924	0.170377	4.43114	0.00564329	-1.76446	chr17	78043001	78044000	1	17901	0.262976	0.188285	0.271255	0.0669643	0.1	0.13278	Intron (NM_001243342.1/CCDC40, intron 10 of 17)
CCDC42	0.120082	0.772023	4.28694	0.00652092	-1.88264	chr17	8647001	8648000	2	154	0.818681	0.87	0.807512	0.681481	0.748252	0.706215	Promoter (<=1kb)
CCDC60	-0.143576	0.439511	-3.00468	0.0270798	-3.11103	chr12	119828001	119829000	1	55267	0.322581	0.355932	0.424658	0.426471	0.538462	0.568966	Intron (NM_178499.3/CCDC60, intron 1 of 13)
CCDC69	-0.1387	0.186522	-3.38668	0.0172521	-2.71164	chr5	150593001	150594000	2	9654	0.0681818	0.2	0.0833333	0.230769	0.282609	0.254237	Intron (NM_015621.2/CCDC69, intron 1 of 8)
CCDC77	0.162557	0.506239	2.87583	0.0316867	-3.25168	chr12	495001	496000	1	-2516	0.653846	0.613861	0.494845	0.496063	0.351852	0.426966	Promoter (2-3kb)
CCDC8	0.113415	0.471068	4.0051	0.00872604	-2.12508	chr19	46911001	46912000	2	4919	0.509202	0.524457	0.549669	0.45283	0.366972	0.42328	Downstream (1-2kb)
CCDC8	0.146329	0.424105	2.65049	0.0419488	-3.50408	chr19	46915001	46916000	2	919	0.6	0.397217	0.494592	0.359388	0.379975	0.313459	Promoter (<=1kb)
CCDC80	0.155735	0.66129	3.11284	0.0237797	-2.99519	chr3	112407001	112408000	2	-47024	0.794872	0.657895	0.764706	0.555556	0.538462	0.65625	Distal Intergenic
CCK	-0.142085	0.608662	-2.86132	0.0322572	-3.2677	chr3	42301001	42302000	2	3439	0.43913	0.565217	0.608511	0.6375	0.701613	0.7	Intron (XM_005265527.1/CCK, intron 2 of 2)
CCL13	-0.153976	0.570589	-5.94777	0.00145404	-0.736878	chr17	32685001	32686000	1	1530	0.461538	0.540541	0.478723	0.649351	0.639175	0.654206	Promoter (1-2kb)
CCM2	-0.16456	0.827178	-2.51331	0.0499294	-3.66122	chr7	45065001	45066000	1	-1233	0.877551	0.657143	0.7	0.92	0.956522	0.851852	Promoter (1-2kb)
CCNC	-0.127041	0.773606	-3.97961	0.0089643	-2.14777	chr6	100020001	100021000	2	-3152	0.684211	0.764228	0.681818	0.867257	0.84	0.804124	Distal Intergenic
CCND3	0.102677	0.105878	2.7831	0.0355336	-3.35461	chr6	42013001	42014000	2	2610	0.0980392	0.229167	0.144444	0.0681818	0.0533333	0.0421053	Promoter (2-3kb)
CCNY	0.150574	0.668687	3.41008	0.0167946	-2.68808	chr10	35618001	35619000	1	-6407	0.763975	0.75	0.717949	0.677852	0.518349	0.584	Intron (NM_181698.2/CCNY, intron 3 of 11)
CCR1	-0.160146	0.726787	-4.39512	0.00584918	-1.79362	chr3	46251001	46252000	2	-1169	0.578947	0.651515	0.709677	0.805195	0.820513	0.794872	Promoter (1-2kb)
CCR6	-0.154914	0.8056	-3.02973	0.0262727	-3.08402	chr6	167545001	167546000	1	8451	0.62069	0.775862	0.787879	0.847458	0.894737	0.906977	Intron (NM_004367.5/CCR6, intron 1 of 2)
CCR8	-0.212726	0.582426	-5.29666	0.00251477	-1.13303	chr3	39374001	39375000	1	2804	0.492754	0.527273	0.408163	0.672414	0.737705	0.65625	Promoter (2-3kb)
CCSER2	-0.150979	0.396999	-5.09238	0.00301691	-1.2706	chr10	86113001	86114000	1	24591	0.274854	0.349398	0.340278	0.438424	0.479042	0.5	Intron (XM_005269905.1/CCSER2, intron 1 of 10)
CCZ1	0.161834	0.740885	3.33053	0.0184078	-2.76862	chr7	5937001	5938000	1	-341	0.78022	0.759259	0.925926	0.662338	0.638554	0.679012	Promoter (<=1kb)
CD163	0.19019	0.363634	2.85576	0.0324791	-3.27385	chr12	7632001	7633000	2	23404	0.405405	0.435897	0.534884	0.163934	0.255319	0.386364	3' UTR
CD163	-0.261448	0.820915	-2.71579	0.0386451	-3.43016	chr12	7638001	7639000	2	17404	0.530303	0.646154	0.894118	0.898734	0.969697	0.986486	Exon (NM_004244.5/CD163, exon 11 of 17)
CD164	0.292675	0.740253	4.33062	0.00623964	-1.84643	chr6	109732001	109733000	2	-28239	1	0.866667	0.793103	0.638889	0.642857	0.5	Intron (NM_001111298.2/PPIL6, intron 6 of 8)
CD180	0.162993	0.674538	3.63772	0.0129885	-2.46443	chr5	66611001	66612000	2	-118384	0.825726	0.691304	0.751073	0.563433	0.65285	0.562842	Distal Intergenic
CD1A	0.241618	0.418381	3.24171	0.0204168	-2.85999	chr1	158225001	158226000	1	1074	0.618421	0.391304	0.607843	0.357143	0.217391	0.318182	Promoter (1-2kb)
CD247	-0.10177	0.761488	-4.16292	0.00740203	-1.98744	chr1	167488001	167489000	2	-154	0.683891	0.716846	0.73107	0.841424	0.814332	0.781362	Promoter (<=1kb)
CD300E	-0.125289	0.401387	-2.73868	0.0375549	-3.40439	chr17	72608001	72609000	2	10897	0.277487	0.405405	0.333333	0.5	0.495868	0.396226	3' UTR
CD300LB	-0.250115	0.518997	-3.15657	0.0225742	-2.94897	chr17	72529001	72530000	2	-1388	0.393939	0.454545	0.333333	0.761905	0.482759	0.6875	Promoter (1-2kb)
CD34	-0.167256	0.524861	-2.72804	0.0380571	-3.41635	chr1	208059001	208060000	2	3629	0.357895	0.47561	0.490196	0.605634	0.705128	0.514706	3' UTR
CD38	-0.10644	0.511741	-2.62585	0.0432737	-3.53212	chr4	15779001	15780000	1	0	0.379195	0.511464	0.484906	0.569665	0.591337	0.533881	Promoter (<=1kb)
CD3G	-0.121158	0.751174	-2.66951	0.0409559	-3.48249	chr11	118214001	118215000	1	-32	0.609836	0.765859	0.696091	0.828269	0.83693	0.77006	Promoter (<=1kb)
CD40	-0.145475	0.752832	-3.49604	0.0152267	-2.60242	chr20	44778001	44779000	1	31095	0.591304	0.714286	0.734694	0.827586	0.815789	0.833333	Distal Intergenic
CD48	-0.149416	0.192792	-2.75363	0.0368608	-3.3876	chr1	160682001	160683000	2	-360	0.0243902	0.21875	0.111111	0.25	0.3125	0.24	Promoter (<=1kb)
CD55	0.189817	0.491132	3.14145	0.0229831	-2.96491	chr1	207422001	207423000	1	-71817	0.576577	0.483871	0.697674	0.445783	0.347826	0.395062	Distal Intergenic
CD93	0.113944	0.70647	3.19177	0.0216529	-2.91201	chr20	23062001	23063000	2	3977	0.747475	0.779412	0.763441	0.6	0.627907	0.720588	3' UTR
CD97	0.130042	0.530893	4.92364	0.0035203	-1.3894	chr19	14490001	14491000	1	-403	0.637037	0.578125	0.572581	0.494624	0.45082	0.452174	Promoter (<=1kb)
CDC25A	-0.124327	0.780143	-3.41988	0.016607	-2.67824	chr3	48232001	48233000	2	-1848	0.677966	0.691358	0.784615	0.819444	0.827957	0.879518	Promoter (1-2kb)
CDC26P1	-0.110021	0.758912	-2.72489	0.0382073	-3.4199	chr7	129042001	129043000	2	7397	0.647059	0.786325	0.678322	0.824074	0.792453	0.825243	Intron (NM_001130720.2/AHCYL2, intron 6 of 16)
CDC42BPG	-0.125209	0.655627	-2.74398	0.0373069	-3.39843	chr11	64610001	64611000	2	1041	0.50431	0.6	0.674757	0.733813	0.716738	0.704142	Promoter (1-2kb)
CDC42EP3	-0.186881	0.782836	-5.57219	0.00198283	-0.957809	chr2	37970001	37971000	2	-70323	0.757174	0.652695	0.658318	0.890625	0.864169	0.874036	Distal Intergenic
CDC42EP3	-0.128267	0.749728	-4.55507	0.0049958	-1.66598	chr2	37971001	37972000	2	-71323	0.664706	0.674286	0.717791	0.791304	0.858333	0.791946	Distal Intergenic
CDC42EP3	-0.222819	0.34796	-2.91421	0.03023	-3.20949	chr2	37962001	37963000	2	-62323	0.0766129	0.285211	0.347826	0.517699	0.420408	0.44	Distal Intergenic
CDC42EP4	0.143443	0.697058	3.49233	0.0152909	-2.60609	chr17	71281001	71282000	2	992	0.810345	0.742958	0.753036	0.55414	0.632768	0.689103	Promoter (<=1kb)
CDC42SE2	0.194712	0.832228	2.6103	0.0441337	-3.54987	chr5	130580001	130581000	1	-18702	0.92	0.9	0.96875	0.72	0.6	0.884615	Distal Intergenic
CDCA2	-0.164723	0.715532	-3.37959	0.0173934	-2.7188	chr8	25538001	25539000	1	221488	0.530612	0.689655	0.679245	0.830189	0.785714	0.777778	Distal Intergenic
CDCA7	0.106056	0.358688	2.61803	0.0437039	-3.54104	chr2	174297001	174298000	1	77425	0.486111	0.391892	0.357143	0.28125	0.289062	0.346667	Distal Intergenic
CDCA8	-0.120738	0.691182	-2.87728	0.0316304	-3.25009	chr1	38187001	38188000	1	28928	0.551402	0.659218	0.681818	0.711864	0.758065	0.784722	Exon (NM_001099439.1/EPHA10, exon 11 of 17)
CDCP1	0.136682	0.312006	5.74016	0.00172272	-0.856537	chr3	45175001	45176000	2	11902	0.394958	0.354331	0.391753	0.25	0.269231	0.211765	Intron (NM_022842.4/CDCP1, intron 1 of 8)
CDCP1	0.142257	0.539213	5.49093	0.00212484	-1.00828	chr3	45182001	45183000	2	4902	0.616279	0.625	0.589744	0.454545	0.511111	0.438596	Intron (NM_022842.4/CDCP1, intron 1 of 8)
CDCP2	-0.114713	0.700735	-3.11273	0.0237829	-2.99531	chr1	54590001	54591000	2	27679	0.602076	0.65894	0.669118	0.702381	0.755172	0.81672	Distal Intergenic
CDH10	0.140242	0.555437	4.2112	0.00704382	-1.9463	chr5	24487001	24488000	2	157085	0.567901	0.642105	0.666667	0.460526	0.47619	0.519231	3' UTR
CDH11	0.113105	0.352889	4.02168	0.008575	-2.11039	chr16	65046001	65047000	2	108919	0.37931	0.389831	0.459184	0.27619	0.315789	0.29703	Intron (XM_005255766.1/CDH11, intron 2 of 11)
CDH11	-0.227541	0.744741	-2.83863	0.0331721	-3.29281	chr16	65160001	65161000	2	0	0.461538	0.764706	0.666667	0.818182	0.882353	0.875	Promoter (<=1kb)
CDH23	0.214986	0.653778	3.18129	0.0219227	-2.92299	chr10	73150001	73151000	1	-5691	0.741176	0.709302	0.833333	0.519231	0.446154	0.673469	Distal Intergenic
CDH23	-0.112011	0.826238	-2.80151	0.0347309	-3.33406	chr10	73562001	73563000	1	6473	0.725275	0.767857	0.817568	0.846154	0.850829	0.949749	Exon (NM_022124.5/CDH23, exon 54 of 70)
CDH4	0.152975	0.548837	4.59699	0.00479633	-1.6333	chr20	59967001	59968000	1	-106477	0.588745	0.642369	0.64486	0.415162	0.511111	0.490775	Intron (NM_001794.3/CDH4, intron 2 of 15)
CDH4	-0.117756	0.712919	-2.55182	0.0475352	-3.61687	chr20	59830001	59831000	1	2519	0.605769	0.623596	0.732759	0.708696	0.802676	0.80402	Promoter (2-3kb)
CDHR3	-0.236423	0.450254	-2.70663	0.039091	-3.44049	chr7	105662001	105663000	1	58273	0.165242	0.486405	0.344482	0.6	0.611111	0.494286	Exon (XM_005250224.1/CDHR3, exon 13 of 18)
CDHR3	-0.126569	0.844951	-2.64734	0.0421156	-3.50766	chr7	105519001	105520000	1	1750	0.725	0.82	0.8	0.82	0.953488	0.95122	Promoter (1-2kb)
CDIP1	0.257079	0.44777	6.90572	0.000702906	-0.25558	chr16	4589001	4590000	2	-185	0.526316	0.647059	0.555556	0.3	0.307692	0.35	Promoter (<=1kb)
CDK14	0.141413	0.398908	3.81201	0.0107272	-2.30012	chr7	90291001	90292000	1	-29939	0.49505	0.5	0.413793	0.277778	0.333333	0.373494	Intron (XM_005250434.1/CDK14, intron 2 of 14)
CDK5PS	-0.125361	0.870928	-3.42857	0.0164426	-2.66953	chr8	123730001	123731000	1	-50468	0.857143	0.794872	0.772727	0.961538	0.964286	0.875	Distal Intergenic
CDK5PS	0.13023	0.480594	2.6299	0.0430532	-3.52751	chr8	123351001	123352000	1	-429468	0.576923	0.55	0.510204	0.358209	0.37037	0.517857	Distal Intergenic
CDK5RAP2	-0.111527	0.860305	-4.12612	0.00768901	-2.0191	chr9	123341001	123342000	2	448	0.854545	0.776471	0.782609	0.903704	0.916667	0.927835	Promoter (<=1kb)
CDK5RAP3	-0.277718	0.567864	-6.70956	0.00081009	-0.345414	chr17	46058001	46059000	1	9679	0.514286	0.363636	0.409091	0.714286	0.705882	0.7	3' UTR
CDKL2	-0.130714	0.704625	-2.7324	0.0378505	-3.41145	chr4	76554001	76555000	2	440	0.559006	0.656934	0.701863	0.727778	0.75	0.832168	Promoter (<=1kb)
CDKN1A	0.148292	0.863354	3.30536	0.0189538	-2.79436	chr6	36643001	36644000	1	-237	0.9375	0.958333	0.916667	0.862745	0.804878	0.7	Promoter (<=1kb)
CDPF1	-0.172689	0.637269	-4.39033	0.0058772	-1.79751	chr22	46650001	46651000	2	-3808	0.513699	0.628205	0.51087	0.711712	0.757143	0.701987	Downstream (<1kb)
CDR2L	0.197637	0.652985	2.52083	0.0494517	-3.65254	chr17	72985001	72986000	1	1274	0.909091	0.727273	0.619048	0.5625	0.6	0.5	Promoter (1-2kb)
CDRT15P1	0.127997	0.868314	4.32067	0.00630245	-1.85465	chr17	13844001	13845000	1	-82815	0.924528	0.915888	0.956522	0.854167	0.796875	0.761905	Distal Intergenic
CDYL	0.107519	0.729291	2.83049	0.0335074	-3.30184	chr6	4905001	4906000	1	14775	0.860502	0.74397	0.744681	0.651805	0.685579	0.689211	Intron (NR_026590.1/CDYL, intron 4 of 8)
CDYL	0.208113	0.626896	2.80113	0.0347473	-3.33449	chr6	4738001	4739000	1	31608	0.8	0.642857	0.75	0.388889	0.55	0.62963	Intron (NR_026590.1/CDYL, intron 3 of 8)
CEACAM1	-0.187555	0.811011	-4.04392	0.00837702	-2.09078	chr19	43031001	43032000	2	661	0.71875	0.655172	0.777778	0.831461	0.938462	0.944444	Promoter (<=1kb)
CEACAM19	0.210201	0.40564	3.95406	0.00921046	-2.17064	chr19	45174001	45175000	1	0	0.56	0.555556	0.416667	0.37037	0.25	0.28125	Promoter (<=1kb)
CELF1	-0.187162	0.781456	-3.76753	0.0112588	-2.34148	chr11	47576001	47577000	2	-1209	0.605042	0.736842	0.721739	0.897436	0.923077	0.804598	Promoter (1-2kb)
CELF2	0.108854	0.24622	3.83535	0.0104596	-2.27857	chr10	11239001	11240000	1	31552	0.279245	0.30363	0.319066	0.214533	0.219718	0.141129	Intron (XM_005252347.1/CELF2, intron 4 of 14)
CELF2-AS1	-0.167114	0.760557	-4.33836	0.00619124	-1.84005	chr10	11381001	11382000	2	-19154	0.609756	0.682927	0.738318	0.878788	0.832298	0.821256	Distal Intergenic
CELP	-0.115075	0.847779	-2.82014	0.033939	-3.31334	chr9	135961001	135962000	1	3075	0.705882	0.844086	0.820755	0.912409	0.91954	0.884	Exon (NR_001275.2/CELP, exon 4 of 5)
CENPA	0.16619	0.768547	3.221	0.0209196	-2.8815	chr2	27011001	27012000	1	2118	0.873457	0.862963	0.818505	0.714789	0.762332	0.579235	Promoter (2-3kb)
CENPBD1	0.434201	0.479686	8.63639	0.000228577	0.382209	chr16	90043001	90044000	2	-3761	0.723404	0.673077	0.693878	0.184615	0.237288	0.365854	Intron (NR_003226.1/AFG3L1P, intron 1 of 10)
CENPBD1	-0.102183	0.733384	-3.757	0.011389	-2.35133	chr16	90049001	90050000	2	-9761	0.647059	0.709677	0.690141	0.75	0.789474	0.813953	Intron (NR_003226.1/AFG3L1P, intron 5 of 10)
CEP112	0.137542	0.343268	3.20339	0.021358	-2.89987	chr17	63692001	63693000	2	129661	0.428571	0.451613	0.355932	0.345455	0.222222	0.255814	Intron (NM_001037325.2/CEP112, intron 3 of 6)
CEP120	0.380468	0.589501	3.82365	0.0105927	-2.28936	chr5	122765001	122766000	2	-5715	0.777778	0.821429	0.74	0.192308	0.428571	0.576923	Distal Intergenic
CEP170B	-0.135303	0.505359	-3.22683	0.0207767	-2.87544	chr14	105318001	105319000	1	-12650	0.433708	0.422658	0.456757	0.66	0.544592	0.51444	Distal Intergenic
CEP55	0.177209	0.721225	3.63406	0.0130415	-2.46795	chr10	95276001	95277000	1	19612	0.846154	0.733333	0.85	0.605263	0.707692	0.584906	Exon (NM_001127182.1/CEP55, exon 6 of 9)
CEP68	0.172399	0.820015	3.17451	0.0220994	-2.93011	chr2	65296001	65297000	1	12479	0.911765	0.925926	0.880952	0.666667	0.682927	0.851852	5' UTR
CEP78	-0.122736	0.903145	-3.98299	0.00893228	-2.14476	chr9	80867001	80868000	1	16005	0.787234	0.880952	0.857143	0.977778	0.978261	0.9375	Intron (XM_005252264.1/CEP78, intron 9 of 14)
CEP85L	0.102159	0.563689	3.32778	0.0184666	-2.77142	chr6	119043001	119044000	2	-11763	0.611111	0.619403	0.613793	0.45098	0.538462	0.548387	Distal Intergenic
CFD	-0.14378	0.343891	-4.65305	0.00454374	-1.5901	chr19	860001	861000	1	336	0.301573	0.26087	0.253561	0.380846	0.396411	0.470085	Promoter (<=1kb)
CFLAR	-0.1047	0.509824	-2.65727	0.0415918	-3.49637	chr2	201994001	201995000	1	0	0.4	0.528736	0.443686	0.52549	0.571885	0.589147	Promoter (<=1kb)
CHAF1B	-0.11402	0.594826	-3.14507	0.0228845	-2.96109	chr21	37757001	37758000	1	0	0.474178	0.595767	0.543503	0.681203	0.643072	0.631234	Promoter (<=1kb)
CHAT	0.21181	0.174326	3.13915	0.0230462	-2.96735	chr10	50814001	50815000	1	-2141	0.428571	0.2	0.212121	0.105263	0.05	0.05	Promoter (2-3kb)
CHD7	-0.129623	0.402995	-2.62633	0.0432478	-3.53158	chr8	61648001	61649000	1	55878	0.380435	0.253165	0.380952	0.469697	0.526316	0.407407	Intron (XM_005251267.1/CHD7, intron 1 of 37)
CHERP	0.101744	0.756992	4.01568	0.00862937	-2.11571	chr19	16663001	16664000	2	-9660	0.771739	0.851852	0.8	0.702703	0.711111	0.704545	3' UTR
CHGA	0.156892	0.823415	4.1036	0.00787086	-2.03861	chr14	93429001	93430000	1	39484	0.921875	0.880795	0.902913	0.822785	0.7	0.712121	Exon (XM_005267588.1/ITPK1, exon 5 of 10)
CHID1	0.134461	0.671256	2.86044	0.0322923	-3.26867	chr11	915001	916000	2	0	0.837165	0.675367	0.702929	0.608696	0.578662	0.624719	Promoter (<=1kb)
CHIT1	-0.155867	0.734032	-2.95519	0.0287557	-3.16472	chr1	203191001	203192000	2	6860	0.5625	0.666667	0.73913	0.769231	0.866667	0.8	Exon (NM_001256125.1/CHIT1, exon 6 of 10)
CHORDC2P	-0.11807	0.192826	-5.94753	0.00145432	-0.737016	chr14	90240001	90241000	2	-35215	0.112994	0.150198	0.138182	0.252125	0.269136	0.234323	Distal Intergenic
CHRD	-0.149751	0.28009	-2.81629	0.0341009	-3.31761	chr3	184107001	184108000	1	8993	0.106383	0.259259	0.25	0.413043	0.351852	0.3	3' UTR
CHRDL2	-0.168909	0.491075	-5.50923	0.00209186	-0.996832	chr11	74446001	74447000	2	-3774	0.432836	0.368421	0.418605	0.532258	0.615385	0.578947	Distal Intergenic
CHRNA10	0.275837	0.588144	3.35598	0.0178736	-2.74272	chr11	3743001	3744000	2	-50387	0.831169	0.621212	0.725806	0.444444	0.577465	0.328767	Intron (XM_005252950.1/NUP98, intron 16 of 32)
CHRNA3	-0.147683	0.706179	-4.27881	0.00657489	-1.88942	chr15	78914001	78915000	2	-364	0.582173	0.696581	0.618257	0.757085	0.782178	0.800797	Promoter (<=1kb)
CHRNA4	-0.155336	0.828573	-3.05991	0.0253356	-3.05162	chr20	62042001	62043000	2	-32514	0.833333	0.654676	0.764706	0.870293	0.903226	0.945205	Intron (XM_005260204.1/KCNQ2, intron 14 of 15)
CHRNA4	-0.194063	0.52147	-2.79486	0.0350185	-3.34148	chr20	62001001	62002000	2	7487	0.330275	0.432836	0.510204	0.559524	0.55914	0.736842	Intron (XR_244127.1/LOC100130587, intron 4 of 4)
CHRNB4	-0.103819	0.632747	-3.3852	0.0172814	-2.71313	chr15	78988001	78989000	2	-54414	0.586957	0.6	0.555556	0.711111	0.628571	0.714286	Distal Intergenic
CHST1	-0.131403	0.692711	-2.80364	0.0346393	-3.33169	chr11	45672001	45673000	2	14206	0.543281	0.667016	0.670732	0.746008	0.815703	0.713527	5' UTR
CHST1	-0.107112	0.853995	-2.59033	0.0452644	-3.5727	chr11	45690001	45691000	2	-2795	0.716216	0.857143	0.827957	0.915789	0.924051	0.882812	Promoter (2-3kb)
CHST1	-0.148809	0.700431	-2.56177	0.0469372	-3.60544	chr11	45688001	45689000	2	-795	0.502732	0.678049	0.697297	0.765854	0.744444	0.814208	Promoter (<=1kb)
CHST13	-0.240402	0.740822	-3.02774	0.0263359	-3.08616	chr3	126244001	126245000	1	870	0.454545	0.7	0.707317	0.925926	0.8	0.857143	Promoter (<=1kb)
CHSY1	-0.113337	0.249723	-3.95267	0.00922404	-2.17188	chr15	101784001	101785000	2	7137	0.187311	0.234783	0.157068	0.277778	0.336634	0.304762	Intron (NM_014918.4/CHSY1, intron 1 of 2)
CISH	0.139796	0.756931	4.20245	0.00710725	-1.95372	chr3	50641001	50642000	2	7042	0.820896	0.867925	0.791667	0.717391	0.709091	0.634615	Downstream (1-2kb)
CITED4	-0.155942	0.52773	-3.64497	0.0128844	-2.45747	chr1	41326001	41327000	2	1018	0.486047	0.397015	0.466216	0.546569	0.594142	0.676393	Promoter (1-2kb)
CIZ1	-0.128787	0.513448	-3.16804	0.0222694	-2.93691	chr9	130956001	130957000	2	-1618	0.480519	0.373494	0.493151	0.547619	0.565217	0.62069	Promoter (1-2kb)
CLCA1	0.266949	0.540287	4.62204	0.00468155	-1.61393	chr1	86952001	86953000	1	17475	0.631579	0.764706	0.625	0.318182	0.473684	0.428571	Exon (NM_001285.3/CLCA1, exon 7 of 14)
CLDN1	0.22836	0.481697	2.73542	0.037708	-3.40805	chr3	190056001	190057000	2	-15766	0.635897	0.727273	0.42446	0.301724	0.402597	0.39823	Distal Intergenic
CLDN10	0.108881	0.717431	3.91716	0.00957961	-2.20389	chr13	96087001	96088000	1	1148	0.806452	0.740741	0.768421	0.6875	0.676471	0.625	Promoter (1-2kb)
CLDN14	-0.119592	0.853934	-3.7663	0.0112739	-2.34263	chr21	37817001	37818000	2	20739	0.838235	0.741259	0.80292	0.886076	0.914286	0.940828	Distal Intergenic
CLDND2	-0.131774	0.467211	-3.12623	0.0234032	-2.981	chr19	51872001	51873000	2	0	0.363636	0.411765	0.428571	0.45283	0.590909	0.555556	Promoter (<=1kb)
CLEC3A	0.22957	0.375049	4.22935	0.00691429	-1.93094	chr16	78027001	78028000	1	-28443	0.38961	0.50625	0.573643	0.210084	0.307143	0.263566	Distal Intergenic
CLEC3B	0.158102	0.558316	3.57847	0.0138761	-2.52166	chr3	45078001	45079000	1	6374	0.720165	0.617391	0.574545	0.516484	0.44186	0.479452	Distal Intergenic
CLEC4GP1	-0.148235	0.372743	-4.26296	0.00668154	-1.90268	chr19	7848001	7849000	1	-3370	0.308943	0.238095	0.348837	0.423913	0.4375	0.479167	Distal Intergenic
CLIC6	-0.14948	0.594342	-5.25959	0.00259825	-1.1575	chr21	36038001	36039000	1	-2612	0.464789	0.538462	0.555556	0.666667	0.673913	0.666667	Promoter (2-3kb)
CLK3	0.109617	0.547042	6.0345	0.00135644	-0.688633	chr15	74935001	74936000	1	26784	0.607735	0.590674	0.607143	0.483871	0.480392	0.512438	Intron (XM_005254693.1/EDC3, intron 4 of 6)
CLNK	-0.130259	0.22637	-3.42782	0.0164567	-2.67028	chr4	10591001	10592000	2	94386	0.16	0.204225	0.119497	0.355769	0.265306	0.253425	Intron (NM_052964.2/CLNK, intron 3 of 18)
CLPB	0.113064	0.729428	2.84077	0.0330848	-3.29044	chr11	72061001	72062000	2	83601	0.725	0.779221	0.853659	0.631068	0.697479	0.690141	Intron (NM_001258392.1/CLPB, intron 5 of 15)
CLPTM1	0.105705	0.732927	2.83376	0.0333725	-3.29821	chr19	45460001	45461000	1	1402	0.853293	0.721569	0.782477	0.678571	0.661654	0.7	Promoter (1-2kb)
CLUH	-0.131481	0.706217	-2.90917	0.030417	-3.21502	chr17	2624001	2625000	2	-8948	0.583333	0.671429	0.666667	0.833333	0.695652	0.786885	Downstream (2-3kb)
CMAS	-0.166593	0.367209	-3.45304	0.0159895	-2.64509	chr12	22254001	22255000	1	54891	0.195652	0.37037	0.285714	0.433333	0.433333	0.484848	Distal Intergenic
CMAS	-0.186804	0.27182	-3.07914	0.0247576	-3.03106	chr12	22255001	22256000	1	55891	0.231707	0.170213	0.133333	0.382979	0.25	0.462687	Distal Intergenic
CMKLR1	-0.161069	0.618844	-4.50931	0.00522443	-1.70201	chr12	108820001	108821000	2	-86907	0.504673	0.576923	0.533333	0.638554	0.741935	0.717647	Distal Intergenic
CMKLR1	0.25185	0.384318	3.21011	0.0211897	-2.89286	chr12	108697001	108698000	2	16439	0.595745	0.357664	0.57732	0.188406	0.24	0.346774	Intron (NM_001142345.1/CMKLR1, intron 1 of 2)
CMTM2	0.219499	0.582936	3.19492	0.0215726	-2.90872	chr16	66610001	66611000	1	-2351	0.69697	0.786885	0.594203	0.460317	0.385714	0.573529	Promoter (2-3kb)
CMTM6	-0.247852	0.404682	-3.32126	0.0186069	-2.77809	chr3	32511001	32512000	2	32403	0.22449	0.24	0.377778	0.390244	0.583333	0.612245	Distal Intergenic
CMTM7	0.299051	0.36797	3.30988	0.0188544	-2.78973	chr3	32442001	32443000	1	8652	0.488889	0.708333	0.355263	0.219048	0.19697	0.239316	Intron (NM_138410.2/CMTM7, intron 1 of 4)
CNBD1	-0.110247	0.628427	-3.67199	0.0125044	-2.43164	chr8	88034001	88035000	1	155325	0.540816	0.573034	0.606061	0.651515	0.669725	0.729412	Intron (NM_173538.2/CNBD1, intron 4 of 10)
CNGB1	-0.110319	0.773776	-2.66642	0.0411156	-3.48599	chr16	58006001	58007000	2	-981	0.661765	0.795455	0.69863	0.823529	0.79661	0.866667	Promoter (<=1kb)
CNOT7	-0.122682	0.922399	-2.89963	0.0307745	-3.22549	chr8	17077001	17078000	2	25947	0.77551	0.911111	0.896552	0.95122	1	1	3' UTR
CNPPD1	-0.140652	0.782048	-2.56621	0.046673	-3.60035	chr2	220039001	220040000	2	1702	0.692308	0.642857	0.8	0.8	0.826087	0.931034	Promoter (1-2kb)
CNPY1	-0.19866	0.721669	-3.42658	0.01648	-2.67152	chr7	155329001	155330000	2	-2462	0.509091	0.682927	0.675	0.806452	0.882353	0.774194	Promoter (2-3kb)
CNTFR-AS1	0.11579	0.196475	2.5832	0.0456759	-3.58086	chr9	34546001	34547000	1	-21010	0.286713	0.159091	0.317308	0.136364	0.153061	0.126316	Distal Intergenic
CNTN2	-0.126916	0.735376	-3.15669	0.0225709	-2.94884	chr1	204976001	204977000	1	-35340	0.627119	0.65	0.738636	0.797101	0.753247	0.846154	Intron (NM_001005388.2/NFASC, intron 27 of 29)
CNTN4	-0.100858	0.551426	-2.80819	0.0344444	-3.32662	chr3	2696001	2697000	1	199228	0.466667	0.555556	0.480769	0.618182	0.636364	0.55102	Intron (NM_175607.2/CNTN4, intron 4 of 24)
CNTN5	-0.151159	0.73825	-3.33981	0.018211	-2.75916	chr11	99826001	99827000	1	399125	0.58209	0.708738	0.697183	0.853403	0.830189	0.757895	Intron (NM_001243271.1/CNTN5, intron 7 of 20)
CNTNAP4	0.114779	0.29553	4.14474	0.00754228	-2.00305	chr16	76310001	76311000	1	-176	0.341463	0.353659	0.363636	0.190476	0.243243	0.280702	Promoter (<=1kb)
CNTNAP5	0.248737	0.388384	3.29491	0.0191857	-2.80508	chr2	124138001	124139000	1	-643864	0.577778	0.563218	0.39726	0.290698	0.142857	0.358491	Distal Intergenic
COBL	0.167619	0.651118	4.94527	0.00345065	-1.37391	chr7	51296001	51297000	2	-71684	0.744681	0.731707	0.728395	0.5	0.617021	0.584906	Intron (XM_005271749.1/COBL, intron 1 of 14)
COBL	0.102363	0.675703	3.47574	0.0155816	-2.62252	chr7	51358001	51359000	2	25506	0.757576	0.673077	0.75	0.6125	0.647619	0.613445	Intron (XM_005271749.1/COBL, intron 1 of 14)
COG7	-0.177271	0.444052	-5.84564	0.00157962	-0.795	chr16	23435001	23436000	2	28082	0.368159	0.308901	0.389189	0.496644	0.541176	0.560241	Intron (XM_005255681.1/COG7, intron 7 of 16)
COL14A1	0.162958	0.495588	4.61043	0.00473435	-1.6229	chr8	121095001	121096000	1	-41347	0.521739	0.62963	0.579832	0.380165	0.412162	0.45	Distal Intergenic
COL1A1	-0.120679	0.639474	-2.74585	0.0372203	-3.39633	chr17	48265001	48266000	2	13000	0.659574	0.584158	0.493671	0.696296	0.70229	0.700855	Exon (NM_000088.3/COL1A1, exon 43 of 51)
COL1A2	0.126689	0.76606	2.94798	0.0290093	-3.17258	chr7	94047001	94048000	1	23128	0.872054	0.843434	0.772727	0.688172	0.648402	0.771574	Exon (NM_000089.3/COL1A2, exon 32 of 52)
COL21A1	-0.248189	0.622099	-3.15536	0.0226066	-2.95024	chr6	56258001	56259000	2	-145457	0.363636	0.512195	0.618182	0.694444	0.848485	0.695652	Distal Intergenic
COL21A1	0.110791	0.753729	2.88986	0.0311456	-3.23623	chr6	55957001	55958000	2	154226	0.792453	0.793651	0.84127	0.625	0.72	0.75	Intron (XM_005249431.1/COL21A1, intron 18 of 30)
COL21A1	0.141984	0.795763	2.70315	0.0392618	-3.44442	chr6	56213001	56214000	2	-100457	0.804348	0.938776	0.857143	0.784314	0.75	0.64	Distal Intergenic
COL3A1	0.2214	0.454331	2.66737	0.0410662	-3.48491	chr2	189838001	189839000	1	-99	0.729412	0.505155	0.460526	0.255814	0.365079	0.41	Promoter (<=1kb)
COL4A2	0.186373	0.621042	2.78494	0.0354524	-3.35255	chr13	111005001	111006000	1	45370	0.785714	0.703125	0.653846	0.568182	0.615385	0.4	Intron (NM_001846.2/COL4A2, intron 3 of 47)
COL4A2	0.173333	0.584813	2.69573	0.0396286	-3.4528	chr13	111019001	111020000	1	59370	0.805882	0.566845	0.641711	0.532847	0.483333	0.478261	Intron (NM_001846.2/COL4A2, intron 4 of 47)
COL4A2-AS2	0.108447	0.862766	2.77946	0.0356944	-3.35867	chr13	111118001	111119000	2	-2367	1	0.870968	0.88	0.810811	0.8	0.814815	Promoter (2-3kb)
COL6A1	-0.120786	0.655974	-3.18404	0.0218516	-2.92011	chr21	47424001	47425000	1	22338	0.564854	0.567568	0.654321	0.716	0.668394	0.764706	3' UTR
COL8A1	0.210819	0.800146	4.03081	0.00849305	-2.10233	chr3	99377001	99378000	1	19558	0.916667	1	0.8	0.7	0.684211	0.7	Intron (NM_001850.4/COL8A1, intron 1 of 4)
COLGALT1	0.150375	0.360978	4.06728	0.00817466	-2.07028	chr19	17664001	17665000	1	-1511	0.362451	0.473783	0.472264	0.275602	0.269394	0.312377	Promoter (1-2kb)
COMMD2	0.185633	0.79885	3.61157	0.0133722	-2.48961	chr3	149471001	149472000	2	-714	0.958333	0.8	0.916667	0.647059	0.714286	0.756757	Promoter (<=1kb)
COMMD8	0.114807	0.848801	3.94922	0.00925793	-2.17498	chr4	47462001	47463000	2	2676	0.857143	0.952381	0.909091	0.774194	0.8	0.8	Promoter (2-3kb)
COPRS	0.26692	0.436836	4.46579	0.00545306	-1.73664	chr17	30152001	30153000	2	32420	0.602273	0.449275	0.659341	0.255814	0.336134	0.318182	Distal Intergenic
CORT	0.168784	0.482579	2.89103	0.0311009	-3.23495	chr1	10511001	10512000	1	1225	0.534247	0.5	0.666667	0.394737	0.328125	0.471698	Promoter (1-2kb)
COX10	-0.125701	0.868905	-4.04265	0.00838821	-2.0919	chr17	14038001	14039000	1	65181	0.777778	0.865385	0.775	0.934783	0.911765	0.948718	Intron (NM_001303.3/COX10, intron 4 of 6)
COX15	-0.111494	0.838113	-4.11602	0.00776999	-2.02784	chr10	101476001	101477000	2	14888	0.787671	0.790698	0.76873	0.858238	0.942492	0.880851	Exon (XM_005269539.1/COX15, exon 8 of 9)
COX5BP4	-0.125244	0.841534	-2.98952	0.0275814	-3.12743	chr11	82823001	82824000	2	-4976	0.733333	0.766667	0.836735	0.851064	0.966667	0.894737	Distal Intergenic
COX6A1P1	0.146841	0.612663	3.82926	0.0105287	-2.28418	chr1	81001001	81002000	1	39427	0.745342	0.653333	0.659574	0.483221	0.573529	0.560976	Distal Intergenic
CPEB1	-0.152938	0.561986	-2.78962	0.0352468	-3.34732	chr15	83239001	83240000	2	534	0.401961	0.511111	0.543478	0.565789	0.717391	0.632184	Promoter (<=1kb)
CPEB4	0.133214	0.582197	2.62031	0.0435783	-3.53845	chr5	173318001	173319000	1	2670	0.754717	0.587302	0.604396	0.548387	0.515625	0.482759	Promoter (2-3kb)
CPLX1	-0.110828	0.341622	-3.86253	0.0101575	-2.25361	chr4	824001	825000	2	-4056	0.277419	0.278571	0.302632	0.445161	0.351351	0.394595	Distal Intergenic
CPNE4	-0.132589	0.532329	-7.17976	0.00057966	-0.136844	chr3	131758001	131759000	2	152	0.44878	0.464706	0.484615	0.604317	0.585714	0.605839	Promoter (<=1kb)
CPNE5	0.124241	0.843662	4.69796	0.00435237	-1.55591	chr6	36704001	36705000	2	20177	0.86645	0.909722	0.941176	0.773481	0.806723	0.764423	Distal Intergenic
CPNE7	-0.118534	0.629637	-3.74005	0.0116021	-2.36723	chr16	89640001	89641000	1	-1176	0.621528	0.571429	0.518152	0.674074	0.713805	0.678832	Promoter (1-2kb)
CPQ	-0.144118	0.538926	-2.81834	0.0340145	-3.31533	chr8	97866001	97867000	1	121455	0.424242	0.531915	0.444444	0.666667	0.519231	0.647059	Intron (NM_016134.3/CPQ, intron 3 of 7)
CPQ	0.18265	0.407788	2.67267	0.0407935	-3.47891	chr8	98000001	98001000	1	255455	0.625	0.5	0.37234	0.367347	0.279412	0.302632	Intron (NM_016134.3/CPQ, intron 5 of 7)
CPXM2	-0.141536	0.794058	-3.85833	0.0102035	-2.25746	chr10	125614001	125615000	2	36350	0.727848	0.757812	0.684211	0.916667	0.872727	0.805085	Intron (NM_198148.2/CPXM2, intron 3 of 13)
CRABP1	-0.11134	0.624536	-3.69258	0.0122233	-2.41206	chr15	78623001	78624000	1	-8666	0.550685	0.618056	0.537859	0.660377	0.665517	0.714724	Distal Intergenic
CRABP2	-0.155458	0.779416	-3.01335	0.0267974	-3.10167	chr1	156669001	156670000	2	5459	0.611111	0.806452	0.6875	0.846154	0.87234	0.852941	3' UTR
CREB3L2	0.155497	0.501331	3.09808	0.0242028	-3.01089	chr7	137609001	137610000	2	10675	0.520833	0.589286	0.627119	0.351852	0.409091	0.509804	Intron (XM_005250541.1/CREB3L2, intron 2 of 11)
CREB3L2	-0.293372	0.643686	-2.71757	0.0385591	-3.42815	chr7	137621001	137622000	2	-326	0.30303	0.714286	0.473684	0.72	0.827586	0.823529	Promoter (<=1kb)
CREB5	0.143103	0.68825	4.66727	0.00448211	-1.57924	chr7	28762001	28763000	1	36280	0.75	0.730435	0.798969	0.571429	0.649254	0.629412	Intron (NM_182899.3/CREB5, intron 5 of 9)
CREB5	0.107314	0.378343	4.09544	0.00793799	-2.0457	chr7	28612001	28613000	1	81253	0.434932	0.426056	0.435013	0.282609	0.32342	0.36803	Intron (NM_182899.3/CREB5, intron 4 of 9)
CREB5	-0.229978	0.626677	-2.78068	0.0356405	-3.35731	chr7	28467001	28468000	1	-7234	0.571429	0.363636	0.6	0.625	0.8	0.8	Intron (NM_182899.3/CREB5, intron 1 of 9)
CREB5	-0.132763	0.349584	-2.57825	0.0459639	-3.58653	chr7	28521001	28522000	1	-8748	0.220859	0.363014	0.265734	0.339506	0.441176	0.467213	Intron (NM_182899.3/CREB5, intron 1 of 9)
CREBBP	0.319056	0.53337	2.86895	0.031956	-3.25928	chr16	3870001	3871000	2	58973	0.942857	0.539683	0.596154	0.363636	0.339286	0.418605	Intron (NM_001079846.1/CREBBP, intron 2 of 29)
CREBBP	0.105242	0.614342	2.62561	0.043287	-3.5324	chr16	3906001	3907000	2	22973	0.669811	0.707317	0.623762	0.53719	0.632184	0.515789	Intron (NM_001079846.1/CREBBP, intron 1 of 29)
CREG2	-0.198835	0.761932	-3.41764	0.0166497	-2.68049	chr2	101979001	101980000	2	23957	0.583333	0.72	0.684211	0.785714	0.84	0.958333	Intron (NM_153836.3/CREG2, intron 2 of 3)
CREG2	-0.190297	0.672917	-2.52767	0.0490216	-3.64466	chr2	101978001	101979000	2	24957	0.425	0.651163	0.657143	0.730769	0.727273	0.846154	Intron (NM_153836.3/CREG2, intron 2 of 3)
CRIP1P4	0.106605	0.606053	2.55434	0.0473831	-3.61398	chr22	25099001	25100000	1	-8198	0.681818	0.645455	0.650794	0.541872	0.482927	0.633452	Distal Intergenic
CRK	-0.302462	0.545198	-2.59321	0.0450997	-3.56941	chr17	1365001	1366000	2	-5440	0.2	0.423077	0.558824	0.541667	0.714286	0.833333	Downstream (1-2kb)
CRMP1	0.122896	0.0614478	2.66348	0.041268	-3.48933	chr4	5846001	5847000	2	42540	0.222222	0.0555556	0.0909091	0	0	0	Intron (NM_001313.3/CRMP1, intron 6 of 13)
CRTC3	0.122377	0.745831	6.0895	0.00129849	-0.658552	chr15	91104001	91105000	1	30841	0.814159	0.813084	0.793814	0.709091	0.66129	0.683544	Intron (NM_001042574.2/CRTC3, intron 2 of 14)
CSF1R	0.219767	0.43988	2.76734	0.0362367	-3.37224	chr5	149492001	149493000	2	0	0.486486	0.675	0.487805	0.314286	0.225	0.450704	Promoter (<=1kb)
CSF3	0.106885	0.698938	3.65384	0.0127583	-2.44898	chr17	38173001	38174000	1	1387	0.714286	0.8	0.742857	0.617647	0.652174	0.666667	Promoter (1-2kb)
CSGALNACT1	-0.141432	0.477707	-2.79239	0.0351261	-3.34424	chr8	19333001	19334000	2	126056	0.386454	0.468182	0.366337	0.638132	0.526786	0.480349	Intron (NM_001130518.1/CSGALNACT1, intron 4 of 9)
CSMD3	0.120237	0.590662	3.32987	0.018422	-2.7693	chr8	114626001	114627000	2	-176759	0.671429	0.655914	0.625	0.575758	0.555556	0.460317	Distal Intergenic
CSMD3	0.167122	0.401824	2.88227	0.0314371	-3.24459	chr8	114627001	114628000	2	-177759	0.565789	0.396694	0.493671	0.234568	0.376471	0.34375	Distal Intergenic
CSMD3	-0.134592	0.622552	-2.67575	0.0406358	-3.47541	chr8	115301001	115302000	2	-851759	0.448276	0.584158	0.633333	0.695238	0.675676	0.69863	Distal Intergenic
CSN1S2AP	0.12115	0.75307	3.15199	0.0226971	-2.95379	chr4	70934001	70935000	1	898	0.789474	0.844444	0.807018	0.759259	0.689655	0.628571	Promoter (<=1kb)
CSNK1A1L	-0.129719	0.445952	-5.35982	0.00237955	-1.09183	chr13	37881001	37882000	2	-201200	0.389706	0.375	0.378571	0.490909	0.487805	0.553719	Distal Intergenic
CSNK1A1P1	0.136738	0.484602	4.87281	0.00369046	-1.42614	chr15	37111001	37112000	2	-294	0.6	0.530612	0.528302	0.444444	0.404255	0.4	Promoter (<=1kb)
CSNK1D	0.162071	0.667934	3.846	0.01034	-2.26877	chr17	80224001	80225000	2	6577	0.717391	0.692308	0.837209	0.571429	0.604651	0.584615	Intron (XM_005256337.1/CSNK1D, intron 1 of 8)
CSNK1G2-AS1	0.125356	0.711582	3.13401	0.0231875	-2.97278	chr19	1952001	1953000	2	1548	0.843478	0.731638	0.747664	0.698953	0.628975	0.618785	Promoter (1-2kb)
CSNK2A2	0.152068	0.585844	3.66248	0.0126366	-2.44072	chr16	58239001	58240000	2	-7219	0.586667	0.658228	0.740741	0.507692	0.521739	0.5	Distal Intergenic
CSRP1	-0.13966	0.679048	-3.90073	0.00974943	-2.21878	chr1	201477001	201478000	2	-614	0.540984	0.645161	0.641509	0.77193	0.756757	0.717949	Promoter (<=1kb)
CST7	-0.15119	0.479594	-3.67221	0.0125014	-2.43144	chr20	24930001	24931000	1	135	0.342373	0.408284	0.46134	0.611549	0.530822	0.523196	Promoter (<=1kb)
CT64	-0.509961	0.504874	-3.43602	0.0163032	-2.66208	chr3	162707001	162708000	2	313089	0.37931	0	0.37037	0.526316	0.848485	0.904762	Distal Intergenic
CTAGE10P	-0.178673	0.550875	-3.2439	0.0203644	-2.85771	chr13	50421001	50422000	1	-42545	0.5	0.5	0.384615	0.555556	0.642857	0.722222	Distal Intergenic
CTBP2	0.121959	0.68695	2.94659	0.0290584	-3.17409	chr10	126698001	126699000	2	-3424	0.787611	0.731818	0.724359	0.622222	0.558442	0.697248	Intron (NM_022802.2/CTBP2, intron 1 of 8)
CTDSP2	-0.189992	0.616425	-4.3236	0.00628391	-1.85223	chr12	58233001	58234000	2	6507	0.5	0.607143	0.457143	0.736842	0.72	0.677419	Intron (XM_005268556.1/CTDSP2, intron 1 of 7)
CTDSP2	0.118847	0.308696	3.08574	0.0245628	-3.02403	chr12	58237001	58238000	2	2507	0.447674	0.339744	0.31694	0.256	0.232558	0.259259	Promoter (2-3kb)
CTDSPL2	0.106409	0.680733	5.65748	0.00184547	-0.905878	chr15	44723001	44724000	1	2996	0.73913	0.73991	0.722772	0.615721	0.616071	0.650794	Promoter (2-3kb)
CTNNA3	-0.137989	0.68294	-3.15008	0.0227487	-2.95581	chr10	69372001	69373000	2	52416	0.582278	0.696429	0.563131	0.796209	0.743719	0.715877	Intron (XM_005269717.1/CTNNA3, intron 3 of 18)
CTSO	0.131584	0.887381	3.07278	0.0249472	-3.03786	chr4	157120001	157121000	2	-244953	0.898734	1	0.960784	0.76087	0.885714	0.818182	Distal Intergenic
CTTN	0.112179	0.16164	3.63843	0.0129784	-2.46375	chr11	70246001	70247000	1	1389	0.21131	0.16835	0.273529	0.104247	0.11745	0.0949555	Promoter (1-2kb)
CUEDC1	0.117127	0.499192	5.33008	0.00244215	-1.11115	chr17	55980001	55981000	2	0	0.580858	0.549645	0.542763	0.466667	0.417431	0.437788	Promoter (<=1kb)
CUEDC1	0.168294	0.657815	3.14861	0.0227885	-2.95736	chr17	55965001	55966000	2	14750	0.75	0.757576	0.71831	0.686567	0.54321	0.491228	Intron (NR_073495.1/CUEDC1, intron 1 of 10)
CUL1	-0.104264	0.523753	-4.80381	0.00393678	-1.4767	chr7	148469001	148470000	1	-10424	0.490347	0.449612	0.474903	0.602484	0.567347	0.557823	Intron (XM_005250060.1/CUL1, intron 9 of 21)
CUL3	0.149764	0.778759	2.65111	0.0419158	-3.50337	chr2	225427001	225428000	2	-4428	0.928571	0.75	0.882353	0.636364	0.741935	0.733333	Intron (NM_001257198.1/CUL3, intron 1 of 15)
CUL5	-0.170505	0.38706	-3.01788	0.0266511	-3.09678	chr11	107878001	107879000	1	-408	0.178571	0.375	0.351852	0.480769	0.489362	0.446809	Promoter (<=1kb)
CUX1	0.109682	0.543976	4.16537	0.00738338	-1.98534	chr7	101596001	101597000	1	39387	0.612069	0.593423	0.590959	0.441212	0.508238	0.517956	Intron (NM_001202543.1/CUX1, intron 2 of 23)
CXADR	-0.207875	0.416023	-2.8106	0.034342	-3.32394	chr21	18883001	18884000	1	-1224	0.224138	0.338983	0.373134	0.402299	0.509434	0.648148	Promoter (1-2kb)
CXXC4	-0.10097	0.392054	-3.41044	0.0167875	-2.68771	chr4	105421001	105422000	2	-4943	0.303571	0.386628	0.334507	0.44186	0.472222	0.413534	Intron (XR_244682.1/LOC101929468, intron 1 of 9)
CXXC5	-0.184648	0.349678	-2.95346	0.0288165	-3.16661	chr5	139034001	139035000	1	5483	0.181818	0.2	0.390244	0.428571	0.410256	0.487179	Intron (NM_016463.7/CXXC5, intron 1 of 2)
CXXC5	0.2225	0.378649	2.83767	0.0332116	-3.29387	chr5	139033001	139034000	1	4483	0.636364	0.5	0.333333	0.285714	0.285714	0.230769	Intron (NM_016463.7/CXXC5, intron 1 of 2)
CYFIP1	0.143968	0.841825	6.21106	0.00118031	-0.593452	chr15	22990001	22991000	1	34246	0.904762	0.916667	0.92	0.75	0.809524	0.75	Exon (XM_005272545.1/CYFIP1, exon 24 of 31)
CYFIP1	0.206851	0.640909	4.07496	0.00810931	-2.06356	chr15	22922001	22923000	1	582	0.83	0.696682	0.70632	0.51751	0.486607	0.608333	Promoter (<=1kb)
CYP27C1	-0.185354	0.555174	-3.20024	0.0214377	-2.90317	chr2	127942001	127943000	2	20343	0.346939	0.51497	0.525581	0.58871	0.682353	0.672489	3' UTR
CYP2U1	-0.10742	0.513536	-2.55941	0.0470786	-3.60816	chr4	108851001	108852000	1	-716	0.396396	0.440529	0.542553	0.553488	0.552743	0.595506	Promoter (<=1kb)
CYP3A43	-0.120625	0.579747	-2.8223	0.0338483	-3.31093	chr7	99441001	99442000	1	15365	0.462766	0.491018	0.60452	0.624161	0.673797	0.622222	Exon (NM_022820.4/CYP3A43, exon 4 of 13)
CYP3A7	0.10703	0.770494	3.90145	0.00974192	-2.21813	chr7	99355001	99356000	2	-22148	0.834783	0.814815	0.82243	0.666667	0.731183	0.753086	3' UTR
CYP46A1	-0.109142	0.753491	-2.59251	0.0451397	-3.57021	chr14	100147001	100148000	1	-2755	0.632	0.732877	0.731884	0.868132	0.763975	0.792079	Promoter (2-3kb)
CYP4A11	-0.189759	0.533229	-4.14299	0.00755591	-2.00456	chr1	47406001	47407000	2	0	0.35625	0.512195	0.446602	0.672	0.609272	0.603053	Promoter (<=1kb)
CYP4F2	-0.192732	0.733793	-2.90053	0.0307407	-3.2245	chr19	16012001	16013000	2	-3117	0.578947	0.75	0.583333	0.733333	0.857143	0.9	Distal Intergenic
CYP4Z2P	-0.116115	0.679966	-2.79237	0.0351268	-3.34426	chr1	47365001	47366000	2	147	0.585586	0.574257	0.705882	0.739394	0.709677	0.765	Promoter (<=1kb)
CYP7B1	-0.168994	0.36431	-4.2191	0.0069871	-1.9396	chr8	65730001	65731000	2	-18653	0.222222	0.320513	0.296703	0.494845	0.462687	0.388889	Distal Intergenic
CYS1	0.160476	0.45914	2.62461	0.0433417	-3.53354	chr2	10222001	10223000	2	-1463	0.486486	0.645161	0.486486	0.291667	0.410256	0.434783	Promoter (1-2kb)
CYTH2	0.252896	0.466605	5.14636	0.00287379	-1.23359	chr19	48970001	48971000	1	-1465	0.573529	0.52381	0.681818	0.3	0.393939	0.326531	Promoter (1-2kb)
CYTH3	0.109028	0.305904	2.55009	0.04764	-3.61886	chr7	6268001	6269000	2	43242	0.429825	0.321429	0.33	0.195402	0.256881	0.301887	Intron (NM_004227.3/CYTH3, intron 1 of 12)
DAAM1	0.149128	0.665458	5.24734	0.00262655	-1.16563	chr14	59729001	59730000	1	-159	0.776471	0.707965	0.735632	0.59375	0.623377	0.555556	Promoter (<=1kb)
DAB1	-0.17084	0.433752	-3.40123	0.016966	-2.69698	chr1	58857001	58858000	2	-140790	0.293103	0.3125	0.439394	0.568627	0.460317	0.528571	Distal Intergenic
DAB2IP	0.102292	0.648182	5.7902	0.00165303	-0.827148	chr9	124339001	124340000	1	9602	0.691038	0.688787	0.718157	0.587879	0.601078	0.602151	Intron (XM_005251721.1/DAB2IP, intron 1 of 15)
DAB2IP	0.126956	0.762976	4.07494	0.00810943	-2.06357	chr9	124533001	124534000	1	18759	0.864198	0.803571	0.811594	0.671329	0.75	0.677165	Exon (XM_005251721.1/DAB2IP, exon 11 of 16)
DAB2IP	0.254826	0.512524	3.12745	0.0233694	-2.97972	chr9	124506001	124507000	1	937	0.753846	0.589041	0.576923	0.254902	0.390625	0.509804	Promoter (<=1kb)
DAB2IP	-0.308196	0.35776	-3.08336	0.0246328	-3.02656	chr9	124363001	124364000	1	33602	0.0677966	0.186047	0.357143	0.666667	0.411765	0.457143	Intron (XM_005251721.1/DAB2IP, intron 1 of 15)
DAG1	-0.120545	0.892292	-2.63543	0.0427534	-3.52121	chr3	49503001	49504000	1	-2136	0.734694	0.886364	0.875	0.974359	0.933333	0.95	Promoter (2-3kb)
DAGLB	-0.221959	0.529981	-3.01179	0.026848	-3.10335	chr7	6463001	6464000	2	23563	0.294118	0.576923	0.385965	0.653543	0.648649	0.62069	Intron (NM_001142936.1/DAGLB, intron 6 of 12)
DAOA	0.256582	0.488079	6.08453	0.0013036	-0.66125	chr13	106116001	106117000	1	-1216	0.535714	0.631579	0.681818	0.333333	0.388889	0.357143	Promoter (1-2kb)
DAZL	-0.113695	0.871732	-4.12843	0.00767065	-2.01711	chr3	16810001	16811000	2	-162995	0.848485	0.782609	0.813559	0.953846	0.94	0.891892	Distal Intergenic
DBX1	0.192599	0.476041	5.51616	0.00207953	-0.992509	chr11	20188001	20189000	2	-6131	0.528571	0.617021	0.571429	0.343284	0.365385	0.430556	Distal Intergenic
DBX1	0.144896	0.373241	4.38826	0.00588935	-1.7992	chr11	20186001	20187000	2	-4131	0.477273	0.409091	0.450704	0.294118	0.351852	0.25641	Distal Intergenic
DCHS1	0.163213	0.605306	5.41685	0.00226464	-1.05517	chr11	6675001	6676000	2	1080	0.691011	0.677419	0.692308	0.464789	0.544218	0.562092	Promoter (1-2kb)
DCHS2	-0.179693	0.740705	-3.42357	0.0165369	-2.67454	chr4	155312001	155313000	2	0	0.535797	0.699647	0.717131	0.817021	0.826758	0.847875	Promoter (<=1kb)
DCHS2	-0.184095	0.475969	-2.9576	0.0286714	-3.16209	chr4	155313001	155314000	2	-552	0.358025	0.362162	0.431579	0.541899	0.4689	0.693252	Promoter (<=1kb)
DCPS	-0.127401	0.582006	-2.66579	0.0411481	-3.48671	chr11	126189001	126190000	1	15354	0.490566	0.52381	0.540541	0.650794	0.730769	0.555556	Intron (NM_014026.3/DCPS, intron 2 of 5)
DCSTAMP	-0.144007	0.34928	-2.8746	0.0317348	-3.25304	chr8	105352001	105353000	1	0	0.266667	0.214286	0.350877	0.352941	0.423729	0.487179	Promoter (<=1kb)
DCTPP1	-0.103784	0.144525	-2.53687	0.04845	-3.63407	chr16	30445001	30446000	2	-3628	0.101449	0.107143	0.0693069	0.257143	0.217822	0.114286	Distal Intergenic
DCUN1D5	-0.11466	0.726139	-4.36716	0.00601487	-1.81641	chr11	102966001	102967000	2	-3057	0.635593	0.683333	0.6875	0.781513	0.752381	0.816514	Distal Intergenic
DDX10P2	-0.15795	0.731322	-3.1489	0.0227808	-2.95706	chr9	84700001	84701000	2	2745	0.586207	0.725	0.645833	0.875	0.813953	0.741935	Promoter (2-3kb)
DDX25	-0.103932	0.768253	-3.24729	0.0202837	-2.8542	chr11	125789001	125790000	1	14604	0.720339	0.706667	0.721854	0.761006	0.826923	0.872727	Intron (NM_013264.4/DDX25, intron 10 of 11)
DDX51	-0.119262	0.785098	-4.11057	0.00781409	-2.03256	chr12	132620001	132621000	2	7880	0.765432	0.735294	0.675676	0.855263	0.821782	0.857143	Downstream (<1kb)
DEFB1	0.222746	0.711173	3.64329	0.0129085	-2.45909	chr8	6734001	6735000	2	529	0.788462	0.756098	0.923077	0.666667	0.511111	0.621622	Promoter (<=1kb)
DENND1C	-0.117857	0.237405	-2.75751	0.0366831	-3.38325	chr19	6481001	6482000	2	0	0.126667	0.186147	0.222615	0.348315	0.316294	0.22439	Promoter (<=1kb)
DENND3	0.115871	0.515503	3.78536	0.0110421	-2.32485	chr8	142163001	142164000	1	-1993	0.553846	0.571429	0.595041	0.469388	0.403315	0.5	Promoter (1-2kb)
DENND4A	0.172026	0.382136	4.03411	0.00846371	-2.09942	chr15	66082001	66083000	2	1496	0.424242	0.431818	0.548387	0.322581	0.315789	0.25	Promoter (1-2kb)
DENND5B	0.251768	0.623034	2.5269	0.04907	-3.64555	chr12	31649001	31650000	2	3586	0.857143	0.818182	0.571429	0.434783	0.416667	0.64	Intron (NM_144973.3/DENND5B, intron 1 of 20)
DEPDC1B	-0.11363	0.851491	-2.64382	0.0423029	-3.51166	chr5	59992001	59993000	2	2993	0.78125	0.825	0.777778	0.921053	0.977778	0.826087	Promoter (2-3kb)
DESI2	0.298375	0.541753	6.99281	0.000660686	-0.217012	chr1	244802001	244803000	1	-13352	0.608392	0.708333	0.756098	0.360656	0.412281	0.404762	Intron (NM_001130957.1/C1orf101, intron 21 of 21)
DESI2	0.16834	0.610507	2.66018	0.0414397	-3.49307	chr1	244868001	244869000	1	51455	0.80198	0.615385	0.666667	0.442105	0.595238	0.541667	Exon (NM_016076.3/DESI2, exon 5 of 5)
DFNA5	0.141192	0.0803998	6.93585	0.000687954	-0.242148	chr7	24865001	24866000	2	-67362	0.172414	0.150943	0.12963	0	0	0.0294118	Intron (XM_005249698.1/OSBPL3, intron 16 of 22)
DFNB31	-0.181186	0.720965	-3.90425	0.00971276	-2.21559	chr9	117221001	117222000	2	6672	0.591398	0.619048	0.680672	0.737705	0.808081	0.888889	Intron (XM_005251898.1/DFNB31, intron 1 of 8)
DGCR6	0.136051	0.699496	3.15767	0.0225448	-2.94782	chr22	18890001	18891000	1	-2736	0.733333	0.8	0.769231	0.571429	0.714286	0.608696	Promoter (2-3kb)
DGKA	0.140372	0.677551	3.61717	0.0132889	-2.4842	chr12	56329001	56330000	1	0	0.822771	0.739673	0.680765	0.597536	0.616535	0.608022	Promoter (<=1kb)
DGKB	0.234471	0.26602	3.68282	0.0123557	-2.42134	chr7	15055001	15056000	2	-111720	0.481283	0.262032	0.406452	0.0852713	0.189655	0.171429	Distal Intergenic
DGKE	-0.222846	0.798763	-3.61965	0.0132522	-2.48181	chr17	54915001	54916000	1	3509	0.565217	0.717391	0.779412	0.87037	0.896552	0.963636	Intron (NM_003647.2/DGKE, intron 2 of 11)
DHRS7	-0.172555	0.560893	-5.8521	0.00157131	-0.79128	chr14	60630001	60631000	2	1211	0.465116	0.444444	0.514286	0.636364	0.617647	0.6875	Promoter (1-2kb)
DHRS9	-0.109734	0.551695	-3.17016	0.0222134	-2.93467	chr2	169945001	169946000	1	7384	0.541176	0.523077	0.42623	0.596774	0.617647	0.605263	Intron (NM_005771.4/DHRS9, intron 6 of 7)
DHRS9	-0.149129	0.774601	-3.1295	0.0233124	-2.97755	chr2	169971001	169972000	1	33384	0.772102	0.688095	0.639913	0.804598	0.823256	0.919643	Distal Intergenic
DHX34	-0.348904	0.437123	-4.24217	0.00682441	-1.92013	chr19	47885001	47886000	1	32345	0.181818	0.252747	0.353448	0.606061	0.752475	0.47619	3' UTR
DICER1-AS1	0.172494	0.913753	3.57411	0.0139441	-2.5259	chr14	95694001	95695000	1	69976	1	1	1	0.909091	0.727273	0.846154	Intron (NM_024734.3/CLMN, intron 2 of 12)
DICER1-AS1	0.147861	0.789973	3.33804	0.0182483	-2.76096	chr14	95688001	95689000	1	63976	0.946429	0.79021	0.855072	0.702128	0.696	0.75	Exon (NM_024734.3/CLMN, exon 4 of 13)
DIO2	-0.109913	0.220433	-3.14453	0.0228992	-2.96166	chr14	80680001	80681000	2	-2031	0.125	0.196429	0.175	0.323529	0.282051	0.220588	Promoter (2-3kb)
DIO2-AS1	0.100884	0.352734	2.78611	0.035401	-3.35125	chr14	80319001	80320000	1	-357762	0.387755	0.447699	0.374074	0.243986	0.348936	0.313953	Exon (NR_073547.1/NRXN3, exon 20 of 21)
DIS3L2	0.167405	0.776418	2.632	0.0429388	-3.52511	chr2	232830001	232831000	1	3708	0.984375	0.84127	0.754717	0.712121	0.641026	0.725	Intron (NM_001257282.1/DIS3L2, intron 1 of 6)
DISC2	-0.162018	0.539575	-3.16551	0.0223361	-2.93956	chr1	231859001	231860000	2	94263	0.428571	0.533333	0.413793	0.578947	0.576923	0.705882	3' UTR
DLEU2L	-0.734949	0.59532	-3.92633	0.00948631	-2.1956	chr1	64012001	64013000	1	-1651	0.658537	0.025	0	1	0.911111	0.977273	Promoter (1-2kb)
DLEU2L	-0.127496	0.865434	-2.83039	0.0335117	-3.30195	chr1	64020001	64021000	1	5350	0.724138	0.8125	0.868421	0.974359	0.928571	0.884615	Intron (NM_032437.2/EFCAB7, intron 8 of 13)
DLG2	-0.145721	0.487548	-2.79076	0.0351973	-3.34606	chr11	84403001	84404000	2	27493	0.486486	0.333333	0.424242	0.634146	0.534884	0.512195	Intron (XM_005273806.1/DLG2, intron 1 of 22)
DLG4	-0.11689	0.765746	-2.64957	0.0419973	-3.50512	chr17	7113001	7114000	2	1018	0.624242	0.764706	0.732955	0.864662	0.821705	0.786207	Promoter (1-2kb)
DLGAP2	0.14782	0.598802	5.31643	0.00247151	-1.12006	chr8	975001	976000	1	97980	0.636816	0.681319	0.7	0.497382	0.514523	0.562771	Intron (NR_073466.1/ERICH1-AS1, intron 3 of 3)
DLGAP2	0.123997	0.688627	3.29506	0.0191824	-2.80492	chr8	1460001	1461000	1	10469	0.813025	0.708333	0.730517	0.578103	0.653376	0.648406	Intron (XM_005266038.1/DLGAP2, intron 3 of 13)
DLGAP2	0.161341	0.450641	2.6699	0.0409359	-3.48205	chr8	1427001	1428000	1	-21532	0.651982	0.420213	0.521739	0.390863	0.350993	0.368056	Intron (XM_005266038.1/DLGAP2, intron 2 of 13)
DLGAP2	-0.144268	0.30948	-2.6574	0.0415851	-3.49623	chr8	897001	898000	1	19980	0.163636	0.287037	0.261364	0.460177	0.295775	0.388889	Intron (NR_073466.1/ERICH1-AS1, intron 3 of 3)
DLGAP3	-0.189501	0.751771	-3.07048	0.025016	-3.04031	chr1	35352001	35353000	2	17984	0.678571	0.565217	0.727273	0.92	0.869565	0.75	Intron (NM_001080418.1/DLGAP3, intron 3 of 9)
DLK2	0.140769	0.807027	4.66953	0.00447243	-1.57752	chr6	43425001	43426000	2	-1215	0.904762	0.84375	0.883721	0.69697	0.731707	0.78125	Promoter (1-2kb)
DLL1	0.176196	0.568235	3.85577	0.0102317	-2.25981	chr6	170586001	170587000	2	12697	0.622642	0.696356	0.65	0.390438	0.536082	0.513889	Distal Intergenic
DLX1	-0.103834	0.345841	-2.80155	0.0347294	-3.33403	chr2	172945001	172946000	1	-4208	0.294504	0.352134	0.235134	0.412507	0.422901	0.357864	3' UTR
DLX3	-0.142091	0.541739	-5.06616	0.00309	-2.66262	chr13	48072001	48073000	2	-157523	0.442308	0.515873	0.453901	0.674419	0.621951	0.641985	Promoter (<=1kb)
DMPK	0.261438	0.433125	3.43496	0.0163229	-2.66314	chr19	46285001	46286000	2	0	0.636364	0.608108	0.447059	0.176471	0.348837	0.38191	Promoter (<=1kb)
DMRT1	-0.139008	0.427782	-2.53752	0.0484094	-3.63332	chr9	857001	858000	1	15311	0.373333	0.319149	0.382353	0.385542	0.526316	0.58	Intron (NM_021951.2/DMRT1, intron 2 of 4)
DMRTB1	-0.115482	0.590291	-3.30226	0.0190223	-2.79754	chr1	54049001	54050000	1	123929	0.490909	0.534091	0.57265	0.593886	0.662461	0.687747	Intron (XM_005270505.1/GLIS1, intron 3 of 9)
DMRTB1	-0.113966	0.791527	-2.98491	0.027736	-3.13242	chr1	53975001	53976000	1	49929	0.657895	0.766667	0.77907	0.824561	0.85	0.870968	Exon (XM_005270505.1/GLIS1, exon 8 of 10)
DMTF1	-0.13336	0.874705	-2.56966	0.0464684	-3.59638	chr7	86791001	86792000	1	8903	0.745098	0.772727	0.90625	0.913043	1	0.911111	Intron (NM_001142326.1/DMTF1, intron 1 of 16)
DMTN	-0.199488	0.600647	-3.10178	0.0240959	-3.00695	chr8	21904001	21905000	1	-1660	0.382609	0.584746	0.535354	0.775362	0.686275	0.639535	Promoter (1-2kb)
DNAH5	-0.109007	0.503003	-3.99816	0.00879021	-2.13125	chr5	14004001	14005000	2	6841	0.430769	0.480519	0.434211	0.580645	0.576087	0.515789	Intron (XM_005248262.1/DNAH5, intron 1 of 78)
DNAH5	-0.183214	0.751183	-2.7714	0.0360543	-3.36769	chr5	13932001	13933000	2	11589	0.536765	0.785714	0.65625	0.804348	0.847619	0.876404	Intron (NM_001369.2/DNAH5, intron 1 of 78)
DNAJA2	-0.11057	0.789335	-2.58543	0.0455472	-3.57832	chr16	47070001	47071000	2	-62376	0.654321	0.783784	0.764045	0.798387	0.872727	0.862745	Distal Intergenic
DNAJA3	-0.111202	0.442593	-2.72194	0.0383485	-3.42322	chr16	4474001	4475000	1	-806	0.345745	0.463557	0.351675	0.459406	0.5	0.535176	Promoter (<=1kb)
DNAJB12	-0.316528	0.521487	-5.59121	0.0019512	-0.946136	chr10	74082001	74083000	2	31758	0.255814	0.454545	0.37931	0.72973	0.642857	0.666667	Distal Intergenic
DNAJB6	-0.130833	0.660894	-3.37142	0.0175579	-2.72706	chr7	157085001	157086000	1	-43692	0.513944	0.633065	0.639423	0.739394	0.727273	0.712264	Distal Intergenic
DNLZ	-0.146995	0.844119	-3.51032	0.0149826	-2.58834	chr9	139263001	139264000	2	4111	0.854545	0.707317	0.75	0.92	0.895349	0.9375	Intron (NM_052813.4/CARD9, intron 7 of 12)
DNMT3A	-0.221578	0.490461	-5.00292	0.00327264	-1.333	chr2	25496001	25497000	2	-20817	0.313559	0.379913	0.445545	0.66	0.58125	0.5625	Intron (XM_005264175.1/DNMT3A, intron 6 of 22)
DNPEP	0.278313	0.389098	5.41039	0.00227734	-1.0593	chr2	220263001	220264000	2	730	0.614173	0.426471	0.544118	0.222222	0.248322	0.279279	Promoter (<=1kb)
DNTTIP2	0.127254	0.351408	3.64948	0.01282	-2.45315	chr1	94345001	94346000	2	0	0.360714	0.472906	0.411483	0.307292	0.301695	0.254355	Promoter (<=1kb)
DOC2GP	0.16557	0.826053	2.59198	0.0451698	-3.57081	chr11	67388001	67389000	2	-4866	0.871429	0.909774	0.945312	0.87395	0.716216	0.63964	Distal Intergenic
DOCK10	-0.110172	0.571379	-2.87738	0.0316263	-3.24997	chr2	225908001	225909000	2	-671	0.464455	0.572519	0.511905	0.574468	0.66	0.644928	Promoter (<=1kb)
DOCK3	-0.154309	0.72991	-2.79153	0.0351634	-3.34519	chr3	50723001	50724000	1	10328	0.55	0.731183	0.677083	0.848485	0.825581	0.747126	Intron (NM_004947.4/DOCK3, intron 1 of 52)
DOCK4	-0.146396	0.697812	-2.64281	0.042357	-3.51281	chr7	111784001	111785000	2	61449	0.513889	0.661538	0.698413	0.720588	0.805556	0.786885	Intron (NM_014705.3/DOCK4, intron 1 of 51)
DOCK8	-0.122478	0.386957	-2.72585	0.0381615	-3.41882	chr9	272001	273000	1	-48	0.276536	0.316216	0.384401	0.515593	0.444186	0.38481	Promoter (<=1kb)
DOK4	-0.136233	0.877235	-2.56368	0.046823	-3.60324	chr16	57521001	57522000	2	-616	0.702479	0.821429	0.903448	0.938272	0.931973	0.965812	Promoter (<=1kb)
DOK7	0.154504	0.634488	3.0781	0.0247887	-3.03218	chr4	3468001	3469000	1	2968	0.735294	0.714706	0.685221	0.461894	0.561927	0.647887	Promoter (2-3kb)
DOPEY2	-0.109434	0.656649	-2.53503	0.0485638	-3.63619	chr21	37535001	37536000	1	-839	0.536313	0.62	0.649485	0.657459	0.706587	0.770053	Promoter (<=1kb)
DPEP1	0.165151	0.224471	4.00546	0.0087228	-2.12477	chr16	89679001	89680000	1	0	0.3	0.320388	0.300752	0.0777778	0.226415	0.121495	Promoter (<=1kb)
DPF3	0.274345	0.671978	7.13802	0.000596697	-0.154439	chr14	73168001	73169000	2	134191	0.835616	0.836735	0.755102	0.556962	0.473684	0.57377	Intron (XM_005268109.1/DPF3, intron 6 of 10)
DPM1	-0.231049	0.856082	-3.12602	0.0234091	-2.98123	chr20	49563001	49564000	2	11060	0.905882	0.666667	0.649123	0.948718	1	0.966102	Intron (XM_005260600.1/DPM1, intron 3 of 9)
DPP10	-0.200347	0.500655	-4.18546	0.00723226	-1.96817	chr2	115021001	115022000	1	-177899	0.490566	0.36	0.350877	0.566667	0.580645	0.655172	Distal Intergenic
DPP4	0.130803	0.544758	2.6292	0.0430909	-3.5283	chr2	162871001	162872000	2	58568	0.710623	0.589606	0.530249	0.502	0.484848	0.45122	Intron (XM_005246371.1/DPP4, intron 18 of 25)
DPP6	0.103613	0.385665	4.85299	0.00375935	-1.44058	chr7	153952001	153953000	1	-49347	0.431034	0.44	0.441379	0.344037	0.300395	0.357143	Intron (NM_001039350.1/DPP6, intron 1 of 4)
DPP6	0.12792	0.787158	2.89555	0.030929	-3.22998	chr7	154544001	154545000	1	114470	0.777778	0.843373	0.932203	0.754098	0.724138	0.691358	Intron (NM_001039350.1/DPP6, intron 11 of 4)
DPP6	0.136343	0.45921	2.61206	0.0440355	-3.54786	chr7	153421001	153422000	1	-162419	0.428571	0.525	0.628571	0.4	0.378378	0.394737	Distal Intergenic
DPP9	0.101405	0.860315	2.9233	0.0298959	-3.19953	chr19	4705001	4706000	2	17854	0.932584	0.853659	0.946809	0.765957	0.829545	0.833333	Exon (XM_005259673.1/DPP9, exon 6 of 23)
DPP9	0.291788	0.460565	2.62663	0.043231	-3.53123	chr19	4722001	4723000	2	854	0.724138	0.380952	0.714286	0.269231	0.434783	0.24	Promoter (<=1kb)
DPYD	0.266465	0.423333	2.79123	0.0351767	-3.34553	chr1	98387001	98388000	2	-386	0.666667	0.636364	0.366667	0.181818	0.348485	0.34	Promoter (<=1kb)
DPYSL2	0.144706	0.530336	4.21377	0.00702527	-1.94411	chr8	26440001	26441000	1	4080	0.635593	0.629371	0.543103	0.41875	0.482759	0.472441	Intron (NM_001197293.2/DPYSL2, intron 2 of 13)
DROSHA	0.129639	0.677765	2.53736	0.0484194	-3.6335	chr5	31442001	31443000	2	89251	0.780142	0.720339	0.727273	0.63964	0.509804	0.689394	Intron (NM_001100412.1/DROSHA, intron 22 of 34)
DSCR4	0.140859	0.484636	3.48634	0.0153952	-2.61202	chr21	39448001	39449000	2	44454	0.595092	0.512111	0.557994	0.375839	0.379888	0.486891	Intron (NM_005867.2/DSCR4, intron 2 of 2)
DSTN	-0.147362	0.452298	-4.26106	0.00669443	-1.90427	chr20	17592001	17593000	1	14702	0.425532	0.361905	0.348416	0.551515	0.554878	0.471545	Downstream (1-2kb)
DTL	-0.242134	0.789718	-4.16966	0.00735079	-1.98167	chr1	212211001	212212000	1	1943	0.619048	0.761905	0.625	0.882353	1	0.85	Promoter (1-2kb)
DUSP1	0.229638	0.499777	5.43029	0.00223851	-1.0466	chr5	172222001	172223000	2	-23798	0.615702	0.581028	0.647059	0.310811	0.388664	0.455399	Distal Intergenic
DUSP2	0.260381	0.763578	2.76886	0.0361681	-3.37053	chr2	96814001	96815000	2	-2795	0.836478	1	0.844828	0.783019	0.657143	0.46	Promoter (2-3kb)
DUSP22	0.122268	0.386705	2.61142	0.0440709	-3.54859	chr6	293001	294000	1	728	0.467678	0.396073	0.479766	0.245487	0.332266	0.39896	Promoter (<=1kb)
DUT	-0.208532	0.550496	-2.8261	0.0336896	-3.30671	chr15	48626001	48627000	1	1636	0.3	0.5625	0.47619	0.65	0.6	0.714286	Promoter (1-2kb)
DUT	0.12004	0.807332	2.68958	0.0399356	-3.45975	chr15	48681001	48682000	1	56636	0.903226	0.777778	0.921053	0.783784	0.721311	0.736842	Distal Intergenic
DUX4L15	-0.126949	0.688105	-3.29066	0.0192811	-2.80945	chr10	135499001	135500000	1	1916	0.604811	0.631579	0.6375	0.67234	0.781377	0.80102	Promoter (1-2kb)
DYSF	-0.223533	0.792711	-4.56688	0.00493863	-1.65674	chr2	71697001	71698000	1	3169	0.617021	0.774648	0.651163	0.90625	0.859813	0.947368	Intron (XM_005264585.1/DYSF, intron 1 of 56)
DYSF	0.243951	0.489015	3.3814	0.0173573	-2.71698	chr2	72013001	72014000	1	319169	0.716667	0.525	0.591304	0.257353	0.463235	0.380531	Distal Intergenic
DYSF	-0.175294	0.62047	-3.35602	0.0178727	-2.74267	chr2	71947001	71948000	1	253169	0.447761	0.612245	0.538462	0.772727	0.690909	0.660714	Distal Intergenic
E2F1	0.201458	0.715331	2.54766	0.047788	-3.62165	chr20	32281001	32282000	2	-6791	0.886364	0.681818	0.88	0.5	0.638889	0.704918	Distal Intergenic
E2F6	-0.16697	0.368264	-3.9088	0.00966556	-2.21146	chr2	11635001	11636000	2	-28698	0.312057	0.21875	0.323529	0.457286	0.505102	0.392857	Distal Intergenic
EBF4	-0.106568	0.404154	-2.68353	0.0402402	-3.4666	chr20	2669001	2670000	1	-3524	0.286638	0.395522	0.37045	0.511222	0.423592	0.4375	Distal Intergenic
EBI3	-0.151707	0.445432	-3.58098	0.0138372	-2.51922	chr19	4215001	4216000	1	-13540	0.350785	0.336898	0.421053	0.508108	0.463158	0.592593	Exon (XM_005259510.1/ANKRD24, exon 15 of 21)
EBPL	-0.141193	0.766724	-4.02249	0.00856768	-2.10968	chr13	50266001	50267000	2	-374	0.697509	0.745902	0.64497	0.879377	0.802395	0.830189	Promoter (<=1kb)
ECE2	0.107741	0.854484	2.98025	0.0278933	-3.13748	chr3	183971001	183972000	1	3556	0.866667	0.928571	0.929825	0.764706	0.864407	0.772727	Intron (NM_032331.3/ECE2, intron 1 of 2)
EDIL3	-0.19316	0.585213	-4.15378	0.00747213	-1.99528	chr5	83860001	83861000	2	-179316	0.5	0.514286	0.451613	0.588235	0.742857	0.714286	Distal Intergenic
EDN2	-0.176767	0.474698	-5.13476	0.00290386	-1.2415	chr1	42144001	42145000	2	-193653	0.436364	0.4	0.322581	0.545455	0.555556	0.588235	Intron (NM_001127714.2/HIVEP3, intron 1 of 7)
EDN2	0.221393	0.40335	3.62351	0.0131955	-2.4781	chr1	42115001	42116000	2	-164653	0.423077	0.490196	0.628866	0.342105	0.230769	0.305085	Intron (NM_001127714.2/HIVEP3, intron 1 of 7)
EEF2K	-0.128679	0.467917	-2.6374	0.0426473	-3.51897	chr16	22252001	22253000	1	34409	0.34555	0.45098	0.414201	0.606218	0.537313	0.453237	Intron (NM_013302.3/EEF2K, intron 2 of 17)
EEPD1	0.105465	0.614647	3.38762	0.0172335	-2.71069	chr7	36231001	36232000	1	38165	0.661972	0.716312	0.623853	0.59434	0.552941	0.538462	Intron (NM_030636.2/EEPD1, intron 2 of 7)
EFCAB13	-0.104864	0.500198	-3.88142	0.00995335	-2.23636	chr17	45382001	45383000	1	-18327	0.408696	0.495413	0.439189	0.541667	0.556522	0.559701	Intron (NM_000212.2/ITGB3, intron 13 of 14)
EFCAB14-AS1	0.192244	0.630536	2.68521	0.0401552	-3.46469	chr1	47152001	47153000	1	12293	0.808989	0.635135	0.735849	0.492537	0.450704	0.66	Exon (NR_038827.1/EFCAB14-AS1, exon 3 of 4)
EFCAB4B	-0.136413	0.838063	-2.78337	0.0355217	-3.35431	chr12	3724001	3725000	2	56999	0.690909	0.837838	0.780822	0.84127	0.951613	0.925926	3' UTR
EFCAB4B	-0.129862	0.676796	-2.664	0.0412408	-3.48874	chr12	3865001	3866000	2	-2635	0.53271	0.698718	0.604167	0.728155	0.707965	0.789062	Promoter (2-3kb)
EFCC1	0.10694	0.622183	5.04104	0.00316073	-1.30625	chr3	128744001	128745000	1	21848	0.649289	0.694611	0.68306	0.552381	0.588542	0.565217	Intron (XM_005247781.1/EFCC1, intron 2 of 7)
EFHB	0.144022	0.546065	2.96451	0.0284315	-3.15457	chr3	19752001	19753000	2	222706	0.588235	0.62963	0.636364	0.428571	0.416667	0.576923	Distal Intergenic
EFNA1	-0.112238	0.815478	-3.2671	0.0198187	-2.83371	chr1	155104001	155105000	1	1009	0.746032	0.791304	0.740741	0.855769	0.825688	0.933333	Promoter (1-2kb)
EFNA2	0.104583	0.622652	3.13674	0.0231122	-2.96989	chr19	1310001	1311000	1	23848	0.714607	0.610224	0.7	0.570136	0.550885	0.590062	Distal Intergenic
EFNA3	0.120032	0.685565	2.75028	0.0370152	-3.39136	chr1	155048001	155049000	1	-2348	0.757576	0.8125	0.666667	0.666667	0.594595	0.615385	Promoter (2-3kb)
EFNA5	0.131169	0.58581	2.96965	0.0282545	-3.14899	chr5	107002001	107003000	2	3596	0.609195	0.710843	0.634146	0.468085	0.592593	0.5	Intron (NM_001962.2/EFNA5, intron 1 of 4)
EFNA5	0.156145	0.556859	2.73807	0.0375832	-3.40507	chr5	106988001	106989000	2	17596	0.729167	0.564516	0.611111	0.405405	0.483333	0.547619	Intron (NM_001962.2/EFNA5, intron 1 of 4)
EGFL7	-0.124558	0.68973	-2.70281	0.0392783	-3.4448	chr9	139549001	139550000	1	-3308	0.566434	0.702128	0.613793	0.812903	0.734463	0.708661	Intron (XR_245345.1/LOC101928612, intron 1 of 1)
EGFL7	-0.119713	0.242341	-2.65635	0.0416402	-3.49743	chr9	139553001	139554000	1	0	0.0960187	0.244576	0.206861	0.316013	0.330041	0.26054	Promoter (<=1kb)
EGLN1	0.206548	0.806219	4.78474	0.00400817	-1.49083	chr1	231544001	231545000	2	13062	0.923913	0.910448	0.894118	0.627907	0.693694	0.787234	Intron (NM_022051.2/EGLN1, intron 1 of 4)
EGLN3	0.127442	0.555515	2.85087	0.0326754	-3.27926	chr14	34407001	34408000	2	12284	0.535032	0.668421	0.654255	0.538462	0.455056	0.481865	Intron (NM_022073.3/EGLN3, intron 1 of 4)
EGR3	0.103456	0.383912	3.0934	0.0243384	-3.01586	chr8	22601001	22602000	2	-50186	0.409396	0.44226	0.455263	0.269136	0.355556	0.371859	Intron (NM_144962.2/PEBP4, intron 4 of 6)
EHMT1	0.279818	0.616551	5.88275	0.00153259	-0.773717	chr9	140567001	140568000	1	26201	0.83871	0.756757	0.673913	0.454545	0.520833	0.454545	Intron (NM_001145527.1/EHMT1, intron 1 of 15)
EIF2AK3	0.173586	0.645312	4.14502	0.00754005	-2.00281	chr2	88925001	88926000	2	1094	0.769531	0.731132	0.695652	0.527897	0.509653	0.638009	Promoter (1-2kb)
EIF2B2	-0.162662	0.662508	-4.06207	0.00821924	-2.07484	chr14	75489001	75490000	1	19389	0.52973	0.567839	0.645963	0.796178	0.714286	0.721053	Exon (NM_001040108.1/MLH3, exon 10 of 13)
EIF2B5	0.154832	0.494712	2.51915	0.0495579	-3.65448	chr3	183862001	183863000	1	9191	0.660377	0.463415	0.592593	0.45098	0.340909	0.46	3' UTR
EIF3B	0.101282	0.640236	2.63944	0.0425372	-3.51664	chr7	2397001	2398000	1	2527	0.751381	0.64	0.68125	0.542056	0.626728	0.6	Promoter (2-3kb)
EIF3EP1	0.137578	0.690549	3.06013	0.0253287	-3.05138	chr6	74008001	74009000	1	6342	0.809524	0.724579	0.743911	0.543586	0.634236	0.687459	Intron (NM_001251874.1/KHDC1, intron 1 of 4)
EIF5A2	-0.100445	0.705343	-5.06157	0.0031023	-1.29194	chr3	170627001	170628000	2	-575	0.632558	0.681034	0.651769	0.759519	0.746193	0.760986	Promoter (<=1kb)
ELL	0.102203	0.297969	3.7393	0.0116116	-2.36793	chr19	18630001	18631000	2	1937	0.358108	0.355769	0.333333	0.270588	0.273585	0.196429	Promoter (1-2kb)
ELMO1	0.136967	0.177531	2.53741	0.0484162	-3.63344	chr7	37071001	37072000	2	-45130	0.36036	0.166065	0.211618	0.0928144	0.0977444	0.136585	Intron (NM_001206482.1/ELMO1, intron 15 of 21)
ELMOD1	-0.171678	0.746542	-3.24526	0.0203321	-2.85631	chr11	107519001	107520000	1	22873	0.586538	0.64557	0.75	0.767677	0.885714	0.84375	Intron (NM_001130037.1/ELMOD1, intron 7 of 10)
ELP3	0.134024	0.766759	3.84767	0.0103214	-2.26724	chr8	27948001	27949000	1	-1584	0.771429	0.833333	0.896552	0.705882	0.703704	0.689655	Promoter (1-2kb)
ELP3	0.201891	0.405482	3.49869	0.0151812	-2.59981	chr8	27976001	27977000	1	25354	0.469388	0.455556	0.59434	0.223529	0.302326	0.387755	Intron (NM_018091.5/ELP3, intron 7 of 14)
ELP3	-0.159321	0.521447	-2.94967	0.0289498	-3.17074	chr8	27946001	27947000	1	-3584	0.432432	0.520833	0.372093	0.625	0.659091	0.519231	Distal Intergenic
EMILIN1	0.189894	0.425434	4.32874	0.00625145	-1.84798	chr2	27301001	27302000	1	0	0.489474	0.494949	0.57672	0.372973	0.253219	0.365269	Promoter (<=1kb)
EML1	-0.225533	0.51108	-2.76435	0.0363718	-3.37558	chr14	100207001	100208000	1	2945	0.333333	0.392857	0.46875	0.510638	0.571429	0.789474	Promoter (2-3kb)
EMR2	0.118797	0.498772	2.92277	0.0299154	-3.20012	chr19	14890001	14891000	2	-648	0.489362	0.553571	0.631579	0.410714	0.462963	0.444444	Promoter (<=1kb)
EN1	-0.131647	0.534156	-3.02003	0.0265821	-3.09447	chr2	119571001	119572000	2	33759	0.459854	0.489627	0.455516	0.554217	0.553097	0.692623	Distal Intergenic
EN1	0.156908	0.298655	2.90249	0.0306671	-3.22235	chr2	119597001	119598000	2	7759	0.487179	0.325	0.319149	0.258621	0.22807	0.173913	Downstream (1-2kb)
ENAH	-0.169478	0.330741	-3.54446	0.0144163	-2.55482	chr1	225665001	225666000	2	46371	0.146667	0.269912	0.321429	0.403162	0.408497	0.434783	Distal Intergenic
ENC1	0.193766	0.762064	8.32087	0.000276227	0.283892	chr5	73940001	73941000	2	-2752	0.894737	0.84	0.842105	0.666667	0.681818	0.647059	Promoter (2-3kb)
ENGASE	-0.110832	0.638799	-3.13367	0.0231968	-2.97313	chr17	77208001	77209000	1	129561	0.540603	0.639053	0.570492	0.738372	0.683721	0.66055	Intron (NM_001082575.2/RBFOX3, intron 4 of 14)
ENO1	0.134313	0.664555	3.37135	0.0175593	-2.72713	chr1	8932001	8933000	2	-366	0.705426	0.716981	0.772727	0.522523	0.631579	0.638095	Promoter (<=1kb)
ENO1P1	0.249281	0.495125	3.15059	0.022735	-2.95527	chr1	236635001	236636000	1	-10398	0.763085	0.455285	0.640927	0.345395	0.381443	0.384615	Intron (NM_145861.2/EDARADD, intron 5 of 5)
ENPEP	0.15805	0.387264	3.05469	0.0254949	-3.05721	chr4	111333001	111334000	1	-63229	0.552239	0.432836	0.413793	0.235294	0.326923	0.3625	Distal Intergenic
EOMES	-0.130648	0.819209	-3.0616	0.0252842	-3.04981	chr3	27745001	27746000	2	17800	0.681159	0.764706	0.815789	0.84127	0.927083	0.885246	Distal Intergenic
EPB41L2	0.102495	0.613004	4.10189	0.00788486	-2.04009	chr6	131291001	131292000	2	0	0.666667	0.673913	0.652174	0.578125	0.517857	0.589286	Promoter (<=1kb)
EPB41L5	-0.119138	0.831577	-2.85525	0.0324995	-3.27441	chr2	120861001	120862000	1	88504	0.70255	0.85	0.763473	0.892617	0.865031	0.915789	3' UTR
EPC2	0.167986	0.668297	5.86555	0.00155418	-0.783557	chr2	149447001	149448000	1	44441	0.758065	0.758065	0.740741	0.54	0.635135	0.577778	Exon (NM_015630.3/EPC2, exon 2 of 14)
EPHA7	-0.158257	0.487859	-2.65505	0.0417081	-3.49889	chr6	93790001	93791000	2	338300	0.305556	0.527778	0.392857	0.5625	0.6	0.538462	Distal Intergenic
EPHA8	-0.154708	0.69635	-2.81613	0.0341075	-3.31779	chr1	22924001	22925000	1	33997	0.512428	0.705521	0.639037	0.762626	0.73913	0.819355	Exon (NM_020526.3/EPHA8, exon 11 of 17)
EPHX3	0.141348	0.665699	2.85128	0.0326587	-3.2788	chr19	15330001	15331000	2	12231	0.75	0.792453	0.666667	0.672414	0.534884	0.577778	Distal Intergenic
EPN3	0.152381	0.844444	3.34744	0.0180508	-2.75139	chr17	48598001	48599000	1	-11043	1	0.857143	0.904762	0.75	0.733333	0.821429	Exon (NM_032133.4/MYCBPAP, exon 8 of 19)
EPS15L1	0.149691	0.696657	2.75661	0.0367242	-3.38426	chr19	16578001	16579000	2	3823	0.81592	0.760618	0.737968	0.544304	0.590361	0.730769	Intron (NM_001258374.1/EPS15L1, intron 1 of 23)
EPS8L1	0.113877	0.468219	3.21474	0.0210743	-2.88803	chr19	55599001	55600000	1	7241	0.553697	0.549656	0.472119	0.378613	0.392315	0.462913	3' UTR
ERBB4	-0.123591	0.710609	-3.04981	0.0256451	-3.06245	chr2	213406001	213407000	2	-2122	0.646512	0.582456	0.717472	0.759843	0.811159	0.746212	Promoter (2-3kb)
ERC1	0.10469	0.509523	2.63822	0.042603	-3.51803	chr12	1157001	1158000	1	20087	0.57672	0.50463	0.604255	0.473684	0.5	0.397849	Intron (NR_027946.1/ERC1, intron 2 of 18)
ERGIC1	0.292212	0.562718	3.87486	0.0100236	-2.24233	chr5	172287001	172288000	1	25778	0.761905	0.648352	0.716216	0.477064	0.259259	0.513514	Intron (NM_001031711.2/ERGIC1, intron 1 of 9)
ERI3	0.103649	0.736649	2.52548	0.0491591	-3.64719	chr1	44786001	44787000	2	33494	0.855422	0.767918	0.742081	0.628571	0.714894	0.711009	Intron (NM_024066.1/ERI3, intron 3 of 8)
ERICH1	-0.135166	0.740676	-4.68291	0.00441543	-1.56732	chr8	682001	683000	2	-775	0.635294	0.72327	0.660714	0.785714	0.815534	0.823529	Promoter (<=1kb)
ERRFI1	-0.144658	0.47529	-2.74337	0.0373356	-3.39912	chr1	8076001	8077000	2	9368	0.326531	0.382353	0.5	0.5	0.6	0.542857	Intron (NM_018948.3/ERRFI1, intron 1 of 3)
ERVFRD-1	0.199802	0.77328	4.21865	0.00699031	-1.93998	chr6	11113001	11114000	2	-930	0.96	0.807692	0.851852	0.625	0.714286	0.680851	Promoter (<=1kb)
ESD	-0.135622	0.658376	-3.20485	0.0213213	-2.89834	chr13	47378001	47379000	2	-6578	0.506849	0.660819	0.604027	0.742857	0.726027	0.709677	Distal Intergenic
ESD	-0.220445	0.776641	-2.53754	0.0484085	-3.6333	chr13	47259001	47260000	2	111367	0.471591	0.754386	0.773279	0.850962	0.918919	0.89071	Intron (NM_001164211.1/LRCH1, intron 4 of 19)
ESM1	-0.200233	0.652824	-3.30863	0.0188818	-2.79101	chr5	54052001	54053000	2	228414	0.457143	0.583333	0.617647	0.789474	0.810811	0.658537	Distal Intergenic
ESM1	-0.110814	0.332468	-2.987	0.0276657	-3.13016	chr5	54281001	54282000	2	0	0.21692	0.303478	0.310786	0.392661	0.341772	0.429194	Promoter (<=1kb)
ESM1	-0.12047	0.631085	-2.63193	0.0429429	-3.5252	chr5	54206001	54207000	2	74414	0.495727	0.616822	0.6	0.62963	0.701754	0.742574	Distal Intergenic
ESR1	0.123632	0.856719	3.80404	0.0108203	-2.3075	chr6	151913001	151914000	1	-97631	0.923077	0.962963	0.869565	0.8	0.826087	0.758621	Intron (NM_025059.3/CCDC170, intron 7 of 10)
ESR1	0.102007	0.242122	3.13448	0.0231746	-2.97228	chr6	152011001	152012000	1	0	0.341709	0.235566	0.302103	0.206593	0.200946	0.165816	Promoter (<=1kb)
ESR1	-0.111999	0.528987	-2.73656	0.0376544	-3.40677	chr6	152507001	152508000	1	378187	0.52439	0.467742	0.426829	0.627907	0.517857	0.609195	Intron (NM_033071.3/SYNE1, intron 127 of 145)
ETAA1	0.150335	0.258501	2.99213	0.0274943	-3.1246	chr2	67601001	67602000	1	-22442	0.432836	0.275862	0.292308	0.208333	0.133333	0.208333	Distal Intergenic
ETFA	-0.10918	0.775061	-2.61454	0.0438975	-3.54503	chr15	76606001	76607000	2	-2191	0.740741	0.645161	0.77551	0.8	0.813953	0.875	Promoter (2-3kb)
ETNPPL	-0.114041	0.690494	-2.55386	0.0474123	-3.61453	chr4	109711001	109712000	2	-26766	0.608696	0.66129	0.630435	0.655738	0.78125	0.805556	Distal Intergenic
ETS1	-0.14681	0.328517	-3.54154	0.0144638	-2.55767	chr11	127909001	127910000	2	457489	0.258537	0.289655	0.217143	0.47561	0.390533	0.339623	Distal Intergenic
ETV4	-0.121804	0.900587	-3.50881	0.0150082	-2.58983	chr17	41619001	41620000	2	3267	0.784314	0.901408	0.833333	0.942029	0.956522	0.985915	Intron (XM_005257142.1/ETV4, intron 4 of 12)
EVC	-0.173045	0.766966	-2.85539	0.0324937	-3.27425	chr4	5748001	5749000	1	35061	0.634783	0.813953	0.592593	0.861538	0.838462	0.860465	Intron (NM_153717.2/EVC, intron 7 of 20)
EVI2A	-0.164751	0.761646	-2.63559	0.0427447	-3.52103	chr17	29649001	29650000	2	-234	0.594595	0.652174	0.791045	0.893617	0.765432	0.873016	Promoter (<=1kb)
EVI5	0.183701	0.880327	2.67865	0.0404876	-3.47212	chr1	93220001	93221000	2	29041	1	0.945946	0.970588	0.895833	0.828571	0.641026	Intron (NM_005665.4/EVI5, intron 1 of 17)
EVI5L	-0.179096	0.721991	-3.11061	0.0238432	-2.99757	chr19	7908001	7909000	1	-2386	0.541667	0.636364	0.719298	0.884615	0.75	0.8	Promoter (2-3kb)
EVI5L	-0.147257	0.520002	-2.69295	0.0397674	-3.45595	chr19	7918001	7919000	1	6615	0.46875	0.5	0.37037	0.6875	0.551724	0.541667	Exon (NM_145245.3/EVI5L, exon 9 of 19)
EVX2	0.107866	0.299338	2.88684	0.0312611	-3.23955	chr2	176931001	176932000	2	16690	0.42485	0.316456	0.318507	0.279731	0.230878	0.225605	Distal Intergenic
EXOC2	-0.25101	0.830051	-4.94233	0.00346003	-1.37601	chr6	688001	689000	2	4141	0.636364	0.75	0.727273	0.866667	1	1	Intron (NM_018303.5/EXOC2, intron 1 of 27)
EXOC2	-0.125718	0.361957	-3.34806	0.018038	-2.75077	chr6	731001	732000	2	-37860	0.241379	0.333333	0.322581	0.409091	0.387097	0.478261	Distal Intergenic
EXOC3L4	-0.191146	0.718615	-2.67051	0.0409043	-3.48135	chr14	103565001	103566000	1	-481	0.519126	0.75	0.6	0.888889	0.821192	0.732484	Promoter (<=1kb)
EXOC4	-0.227088	0.746557	-2.76625	0.0362859	-3.37346	chr7	132936001	132937000	1	-823	0.461538	0.6875	0.75	0.916667	0.8	0.863636	Promoter (<=1kb)
EXOSC2	-0.300093	0.633258	-5.60315	0.00193164	-0.938833	chr9	133559001	133560000	1	-9158	0.461538	0.416667	0.571429	0.789474	0.714286	0.846154	Distal Intergenic
EXT1	0.100129	0.658426	3.14142	0.0229839	-2.96494	chr8	118987001	118988000	2	136058	0.703704	0.666667	0.755102	0.645161	0.575758	0.604167	Intron (NM_000127.2/EXT1, intron 1 of 10)
EXT1	-0.106146	0.70265	-2.68078	0.0403797	-3.46972	chr8	119222001	119223000	2	-97943	0.668103	0.646825	0.633803	0.689815	0.745387	0.831967	Intron (NM_001101676.1/SAMD12, intron 4 of 4)
EXTL1	-0.103183	0.768024	-2.74736	0.0371503	-3.39464	chr1	26337001	26338000	1	-10266	0.790323	0.692308	0.666667	0.824324	0.794521	0.84	Intron (XR_241229.1/LOC101928216, intron 3 of 3)
EYA1	-0.134911	0.740971	-6.06323	0.0013258	-0.67287	chr8	72212001	72213000	2	55979	0.666667	0.695652	0.658228	0.792453	0.83871	0.794118	Intron (NM_172058.2/EYA1, intron 6 of 16)
EZH1	0.128063	0.144896	4.59885	0.00478773	-1.63186	chr17	40873001	40874000	2	23055	0.191489	0.2	0.235294	0.0338983	0.108696	0.1	Intron (XM_005257144.1/EZH1, intron 5 of 19)
F13A1	-0.168681	0.377641	-4.63677	0.00462	-3.33932	chr6	6320001	6321000	1	-10102	0.232143	0.327632	0.220126	0.451128	0.480916	0.453901	Promoter (<=1kb)
F3	0.126482	0.634091	2.74792	0.0371243	-3.39401	chr1	95056001	95057000	2	-48588	0.703704	0.725191	0.663102	0.49711	0.658683	0.556757	Distal Intergenic
FABP5	0.125692	0.543321	4.24966	0.00677255	-1.91383	chr8	82146001	82147000	1	-45718	0.576923	0.645833	0.595745	0.44	0.511628	0.489796	Distal Intergenic
FABP5P10	0.117931	0.462764	2.58346	0.0456608	-3.58056	chr2	151889001	151890000	1	-152675	0.506173	0.6	0.459016	0.366667	0.385714	0.459016	Distal Intergenic
FABP5P9	-0.196864	0.603155	-3.12205	0.0235202	-2.98544	chr15	85987001	85988000	1	28603	0.461538	0.526316	0.526316	0.571429	0.8	0.733333	Intron (XM_005254839.1/AKAP13, intron 1 of 38)
FADS2	-0.111364	0.887448	-2.59995	0.0447158	-3.56169	chr11	61593001	61594000	1	-1505	0.805825	0.9	0.789474	0.880435	0.971429	0.977528	Promoter (1-2kb)
FAM105B	-0.151519	0.663557	-3.48849	0.0153577	-2.60989	chr5	14641001	14642000	1	-22783	0.607143	0.65625	0.5	0.75	0.75	0.717949	Distal Intergenic
FAM107A	-0.143919	0.695856	-2.67162	0.0408474	-3.48009	chr3	58592001	58593000	2	-19167	0.52381	0.627451	0.72043	0.731707	0.771739	0.8	Intron (XM_005264833.1/FAM107A, intron 1 of 4)
FAM110B	-0.127396	0.723108	-3.07658	0.0248337	-3.0338	chr8	58905001	58906000	1	-1068	0.578947	0.711111	0.688172	0.751724	0.793478	0.815217	Promoter (1-2kb)
FAM117A	0.377717	0.294198	13.4397	2.29097e-05	1.29444	chr17	47824001	47825000	2	16518	0.480952	0.442396	0.525822	0.106145	0.127907	0.0819672	Intron (NM_030802.3/FAM117A, intron 1 of 7)
FAM117B	-0.145157	0.690891	-3.21268	0.0211256	-2.89018	chr2	203504001	203505000	1	4100	0.540541	0.604396	0.71	0.765957	0.757009	0.767442	Intron (NM_173511.3/FAM117B, intron 1 of 7)
FAM117B	-0.113637	0.637384	-2.55205	0.0475213	-3.6166	chr2	203498001	203499000	1	-901	0.503497	0.589552	0.648649	0.720238	0.64539	0.716981	Promoter (<=1kb)
FAM13A	0.240563	0.641583	3.43258	0.0163675	-2.66552	chr4	90028001	90029000	2	3549	0.773585	0.681818	0.830189	0.65	0.425532	0.488372	Intron (XM_005262682.1/FAM13A, intron 1 of 23)
FAM13A-AS1	0.157226	0.654515	2.7629	0.0364374	-3.3772	chr4	89641001	89642000	1	10061	0.822222	0.679487	0.697674	0.532468	0.528571	0.666667	Intron (NR_002806.2/FAM13A-AS1, intron 2 of 4)
FAM13C	0.198725	0.722595	4.24216	0.00682453	-1.92015	chr10	61083001	61084000	2	38352	0.771429	0.777778	0.916667	0.636364	0.583333	0.65	Exon (NM_001001971.2/FAM13C, exon 4 of 12)
FAM151B	-0.109685	0.936385	-3.61404	0.0133354	-2.48722	chr5	79754001	79755000	1	-28800	0.896552	0.825	0.923077	0.973684	1	1	Intron (XM_005248632.1/ZFYVE16, intron 13 of 17)
FAM159A	0.109605	0.759398	2.70709	0.0390684	-3.43997	chr1	53125001	53126000	1	25935	0.833333	0.829268	0.78	0.753846	0.625	0.73494	3' UTR
FAM172BP	-0.105558	0.853286	-4.01282	0.00865535	-2.11824	chr3	101239001	101240000	1	1290	0.767925	0.78436	0.849237	0.911111	0.901079	0.906005	Promoter (1-2kb)
FAM177B	0.12655	0.801616	2.91968	0.0300287	-3.2035	chr1	222913001	222914000	1	2443	0.830508	0.855072	0.909091	0.77931	0.779661	0.656051	Promoter (2-3kb)
FAM181A-AS1	-0.102546	0.752824	-2.6823	0.0403024	-3.46799	chr14	94391001	94392000	2	718	0.634921	0.732143	0.737589	0.765517	0.8	0.846774	Promoter (<=1kb)
FAM188A	-0.169075	0.797506	-5.05434	0.00312272	-1.29697	chr10	15860001	15861000	2	19217	0.648649	0.74359	0.746667	0.867647	0.907895	0.870588	Intron (XM_005252598.1/FAM188A, intron 5 of 10)
FAM188B	-0.184958	0.837734	-3.23892	0.0204837	-2.86288	chr7	30828001	30829000	1	16968	0.742857	0.659574	0.833333	0.928571	0.862069	1	Intron (NR_037598.1/INMT-FAM188B, intron 6 of 19)
FAM196A	0.15649	0.85555	3.29766	0.0191244	-2.80226	chr10	128907001	128908000	2	86422	0.871795	0.95	0.979592	0.807692	0.828571	0.695652	Intron (NM_001380.3/DOCK1, intron 23 of 50)
FAM196B	-0.109843	0.699119	-2.62422	0.0433632	-3.53399	chr5	169331001	169332000	2	75744	0.555556	0.672	0.705036	0.757576	0.754545	0.75	Intron (NM_004946.2/DOCK2, intron 27 of 51)
FAM198A	0.100091	0.510612	4.42966	0.00565159	-1.76565	chr3	43022001	43023000	1	1242	0.552301	0.561589	0.568082	0.425837	0.490937	0.464927	Promoter (1-2kb)
FAM19A1	-0.1011	0.49503	-4.01276	0.00865596	-2.1183	chr3	68039001	68040000	1	-734	0.401198	0.480916	0.451327	0.543307	0.543046	0.550388	Promoter (<=1kb)
FAM19A1	-0.163492	0.571557	-2.58916	0.0453317	-3.57404	chr3	68316001	68317000	1	262642	0.398844	0.6	0.470588	0.645455	0.587786	0.726667	Intron (NM_001252216.1/FAM19A1, intron 2 of 4)
FAM20C	-0.144221	0.70759	-2.74597	0.0372144	-3.39619	chr7	177001	178000	1	-14969	0.570896	0.715976	0.619565	0.777108	0.711628	0.850365	Distal Intergenic
FAM20C	0.103396	0.0784723	2.55725	0.047208	-3.61063	chr7	191001	192000	1	-969	0.205479	0.0769231	0.108108	0	0.0142857	0.0660377	Promoter (<=1kb)
FAM211A	-0.205357	0.769494	-2.80166	0.0347244	-3.3339	chr17	16375001	16376000	2	19505	0.75	0.692308	0.55814	0.75	0.931034	0.935484	Intron (NM_001113567.2/FAM211A, intron 1 of 3)
FAM212B	0.158425	0.395299	3.70424	0.0120673	-2.40101	chr1	112263001	112264000	2	18046	0.440678	0.44	0.542857	0.366667	0.323529	0.258065	Downstream (<1kb)
FAM213A	0.202045	0.615926	3.63856	0.0129765	-2.46363	chr10	82176001	82177000	1	2426	0.695238	0.818182	0.637427	0.567568	0.457143	0.52	Promoter (2-3kb)
FAM213B	-0.156461	0.87804	-3.19959	0.0214539	-2.90384	chr1	2520001	2521000	1	1812	0.69697	0.865248	0.837209	0.981132	0.930233	0.957447	Promoter (1-2kb)
FAM219A	0.145788	0.548118	3.70923	0.0120013	-2.39629	chr9	34428001	34429000	2	-21533	0.610619	0.641304	0.611111	0.411111	0.463158	0.551402	Intron (XM_005251400.1/FAM219A, intron 1 of 5)
FAM27L	-0.158166	0.70967	-2.93139	0.029602	-3.19068	chr17	21795001	21796000	1	-29370	0.515222	0.701213	0.675325	0.813072	0.759358	0.793829	Distal Intergenic
FAM3C	-0.175237	0.376624	-4.66154	0.00450684	-1.58361	chr7	121006001	121007000	2	29422	0.306122	0.340206	0.22069	0.439024	0.453704	0.5	Intron (NM_001040020.1/FAM3C, intron 5 of 9)
FAM49A	0.108368	0.644493	2.61413	0.0439201	-3.5455	chr2	16817001	16818000	2	-11714	0.78125	0.640625	0.674157	0.609524	0.6	0.561404	Intron (NM_030797.3/FAM49A, intron 1 of 11)
FAM53A	-0.217278	0.486165	-3.23266	0.0206348	-2.86938	chr4	1677001	1678000	2	7718	0.319588	0.389262	0.423729	0.635714	0.689873	0.458824	Intron (NM_001013622.3/FAM53A, intron 1 of 4)
FAM53B	0.105648	0.840773	3.10338	0.0240498	-3.00524	chr10	126435001	126436000	2	-2071	0.86	0.934426	0.886364	0.744186	0.84	0.779661	Promoter (2-3kb)
FAM57B	-0.124628	0.492206	-2.5992	0.0447586	-3.56256	chr16	30040001	30041000	2	401	0.403114	0.445923	0.440639	0.582915	0.455157	0.62549	Promoter (<=1kb)
FAM60A	0.13875	0.722067	3.50165	0.0151303	-2.59689	chr12	31423001	31424000	2	32237	0.853659	0.80597	0.714697	0.667539	0.628242	0.662295	Distal Intergenic
FAM64A	-0.228864	0.638242	-2.82871	0.0335809	-3.30381	chr17	6355001	6356000	1	7260	0.404762	0.5	0.666667	0.735294	0.85	0.672727	3' UTR
FAM71C	-0.148739	0.620703	-3.31255	0.0187961	-2.787	chr12	100002001	100003000	1	-38528	0.530303	0.608696	0.5	0.701754	0.627907	0.755556	Intron (NM_152788.4/ANKS1B, intron 9 of 25)
FAM76B	0.138952	0.51251	3.32163	0.0185988	-2.7777	chr11	95500001	95501000	2	21185	0.526316	0.607143	0.6125	0.377049	0.452055	0.5	Downstream (1-2kb)
FAM78A	-0.10862	0.743048	-4.33831	0.00619156	-1.8401	chr9	134155001	134156000	2	-3095	0.651246	0.691892	0.723077	0.813953	0.778802	0.79932	Distal Intergenic
FAM83F	-0.127873	0.434361	-3.36401	0.0177086	-2.73457	chr22	40406001	40407000	1	15048	0.362434	0.311864	0.436975	0.491803	0.470886	0.532203	Intron (NM_138435.2/FAM83F, intron 1 of 4)
FAM92B	-0.177008	0.599872	-2.90834	0.030448	-3.21593	chr16	85132001	85133000	2	13114	0.383929	0.535	0.615176	0.709091	0.679372	0.676667	3' UTR
FANK1	0.159908	0.338847	3.60131	0.0135262	-2.49952	chr10	127823001	127824000	1	140061	0.372671	0.430693	0.453039	0.2	0.235897	0.340782	Intron (XM_005270188.1/ADAM12, intron 5 of 22)
FAR1	0.166547	0.7574	3.5821	0.0138199	-2.51813	chr11	13694001	13695000	1	3795	0.907407	0.834951	0.779661	0.690722	0.725275	0.606383	Intron (NM_032228.5/FAR1, intron 1 of 11)
FAR2	-0.173143	0.628075	-3.42017	0.0166015	-2.67795	chr12	29379001	29380000	1	2445	0.441176	0.6	0.583333	0.666667	0.727273	0.75	Promoter (2-3kb)
FASLG	-0.12218	0.74674	-5.12724	0.00292357	-1.24665	chr1	172651001	172652000	1	22816	0.694323	0.66875	0.693878	0.810185	0.772727	0.84058	Distal Intergenic
FASTKD1	0.272183	0.828855	2.57521	0.0461421	-3.59002	chr2	170420001	170421000	2	9431	0.936508	0.958333	1	0.571429	0.573529	0.933333	Intron (NM_001281476.1/FASTKD1, intron 3 of 13)
FAT1	0.157793	0.294923	2.52568	0.0491463	-3.64695	chr4	187765001	187766000	2	-117125	0.492918	0.335766	0.292776	0.187023	0.174061	0.286996	Distal Intergenic
FAT2	0.196627	0.5648	3.17489	0.0220896	-2.92972	chr5	150912001	150913000	2	35505	0.671642	0.646465	0.671233	0.459459	0.59	0.35	Intron (NM_001447.2/FAT2, intron 12 of 22)
FAT3	-0.127048	0.478406	-2.51996	0.0495068	-3.65355	chr11	92045001	92046000	1	-1446	0.308943	0.475177	0.460526	0.506944	0.559524	0.559322	Promoter (1-2kb)
FBLN2	0.134065	0.476814	3.78445	0.0110531	-2.3257	chr3	13594001	13595000	1	3376	0.6125	0.513158	0.505882	0.386667	0.40678	0.435897	Intron (XM_005264949.1/FBLN2, intron 1 of 16)
FBLN7	-0.102624	0.881579	-3.12525	0.0234307	-2.98205	chr2	112916001	112917000	1	20039	0.772358	0.885906	0.832536	0.915966	0.942408	0.940299	Intron (NM_001128165.1/FBLN7, intron 1 of 6)
FBN2	0.213644	0.656435	2.60209	0.0445951	-3.55925	chr5	127878001	127879000	2	-4266	0.836364	0.658537	0.794872	0.458333	0.487805	0.702703	Distal Intergenic
FBRS	0.136252	0.692881	2.81452	0.0341757	-3.31958	chr16	30675001	30676000	1	0	0.863095	0.735714	0.684211	0.633205	0.627615	0.613445	Promoter (<=1kb)
FBXL18	-0.132978	0.700547	-3.03613	0.0260709	-3.07714	chr7	5549001	5550000	2	3399	0.627049	0.628571	0.646552	0.846939	0.771242	0.682927	Intron (NM_024963.4/FBXL18, intron 1 of 4)
FBXL7	0.17087	0.413103	3.54348	0.0144323	-2.55578	chr5	15425001	15426000	1	-74305	0.578947	0.5	0.416667	0.28125	0.333333	0.368421	Distal Intergenic
FBXL7	0.120804	0.663458	2.88914	0.031173	-3.23702	chr5	15449001	15450000	1	-50305	0.685714	0.787234	0.69863	0.58	0.666667	0.5625	Distal Intergenic
FBXO31	-0.110193	0.674214	-3.94956	0.00925458	-2.17468	chr16	87404001	87405000	2	12394	0.632353	0.625	0.6	0.734513	0.682927	0.770492	Intron (NM_024735.3/FBXO31, intron 1 of 8)
FBXO33	0.10539	0.838193	2.84344	0.0329761	-3.28748	chr14	40242001	40243000	2	-340297	0.961039	0.844156	0.86747	0.752941	0.797101	0.806452	Distal Intergenic
FBXO34	0.169187	0.406096	4.36848	0.00600697	-1.81534	chr14	55741001	55742000	1	2129	0.52381	0.473684	0.474576	0.396825	0.275	0.292683	Promoter (2-3kb)
FBXO38	0.153043	0.548442	4.79495	0.00396976	-1.48326	chr5	147774001	147775000	1	10492	0.610169	0.587302	0.677419	0.478261	0.4375	0.5	5' UTR
FBXO38	-0.108699	0.854258	-2.86696	0.0320341	-3.26147	chr5	147760001	147761000	1	-2498	0.722892	0.852273	0.824561	0.898551	0.927273	0.9	Promoter (2-3kb)
FBXO47	0.175397	0.678968	3.31049	0.0188412	-2.78911	chr17	37136001	37137000	2	-12346	0.7	0.8	0.8	0.5	0.607143	0.666667	Distal Intergenic
FBXO6	0.144853	0.757417	5.98823	0.00140752	-0.714246	chr1	11727001	11728000	1	2178	0.851675	0.816425	0.821429	0.68	0.654971	0.72	Promoter (2-3kb)
FBXO7	-0.174244	0.509942	-3.89856	0.00977214	-2.22076	chr22	32869001	32870000	1	-707	0.431095	0.427007	0.410359	0.538095	0.559846	0.693252	Promoter (<=1kb)
FBXW10	0.100384	0.495745	3.89803	0.00977767	-2.22124	chr17	18647001	18648000	1	0	0.534031	0.527607	0.576172	0.418874	0.435937	0.481848	Promoter (<=1kb)
FBXW11	-0.238146	0.52724	-3.1839	0.0218554	-2.92026	chr5	171291001	171292000	2	51463	0.292683	0.5	0.431818	0.584158	0.765306	0.589474	3' UTR
FCGR2C	-0.10604	0.519449	-2.86084	0.0322764	-3.26823	chr1	161552001	161553000	1	872	0.480769	0.518519	0.4	0.578947	0.538462	0.6	Promoter (<=1kb)
FCN1	0.192357	0.444693	4.27409	0.00660646	-1.89337	chr9	137859001	137860000	2	-49152	0.503311	0.603175	0.516129	0.274286	0.371257	0.4	Distal Intergenic
FCN1	-0.144506	0.824642	-2.79372	0.0350679	-3.34275	chr9	137827001	137828000	2	-17152	0.666667	0.853659	0.736842	0.933333	0.882353	0.875	Distal Intergenic
FCRL4	0.254634	0.647589	3.14995	0.0227524	-2.95595	chr1	157558001	157559000	2	8791	0.617647	0.818182	0.888889	0.551724	0.433333	0.575758	Exon (NM_031282.2/FCRL4, exon 3 of 12)
FCRL4	-0.17914	0.436403	-2.96702	0.0283451	-3.15185	chr1	157550001	157551000	2	16791	0.240741	0.403361	0.396396	0.445545	0.542373	0.59	Exon (NM_031282.2/FCRL4, exon 8 of 12)
FCRL5	-0.167113	0.700326	-3.03236	0.0261896	-3.08119	chr1	157486001	157487000	2	35310	0.576531	0.718644	0.555133	0.765799	0.85	0.735849	Intron (NM_001195388.1/FCRL5, intron 15 of 16)
FCRLB	-0.181013	0.476704	-3.05324	0.0255395	-3.05877	chr1	161692001	161693000	1	0	0.380597	0.403846	0.37415	0.6875	0.459677	0.554455	Promoter (<=1kb)
FEM1C	-0.323151	0.60749	-4.24702	0.00679082	-1.91606	chr5	114847001	114848000	2	31959	0.377551	0.365854	0.59434	0.681818	0.830508	0.794872	Distal Intergenic
FER1L5	0.186237	0.393307	2.89714	0.0308688	-3.22823	chr2	97350001	97351000	1	41427	0.382353	0.576923	0.5	0.25	0.391304	0.259259	Exon (NM_001113382.1/FER1L5, exon 19 of 52)
FER1L6-AS1	-0.206585	0.709465	-3.02279	0.0264935	-3.09149	chr8	125116001	125117000	2	-62978	0.6	0.518519	0.7	0.7	0.853659	0.884615	Intron (NM_001039112.2/FER1L6, intron 39 of 40)
FEZF1	0.134664	0.377593	6.38575	0.00103171	-0.503161	chr7	122056001	122057000	2	-104828	0.438017	0.4375	0.459259	0.340426	0.300885	0.289474	Exon (NM_001009571.3/CADPS2, exon 17 of 28)
FEZF2	0.383296	0.191648	6.46821	0.000969194	-0.461829	chr3	62431001	62432000	2	-71811	0.25	0.451613	0.448276	0	0	0	Exon (NM_003716.3/CADPS, exon 27 of 30)
FFAR4	0.152483	0.214107	2.6091	0.0442006	-3.55124	chr10	95327001	95328000	1	579	0.405207	0.181555	0.284285	0.153021	0.145576	0.114999	Promoter (<=1kb)
FGD6	-0.243935	0.67325	-2.55099	0.0475858	-3.61783	chr12	95598001	95599000	2	12240	0.342857	0.657143	0.653846	0.857143	0.791667	0.736842	Intron (NM_018351.3/FGD6, intron 2 of 20)
FGF14	-0.178262	0.290443	-2.94995	0.0289399	-3.17043	chr13	102359001	102360000	2	208995	0.297872	0.155738	0.150327	0.469697	0.306122	0.362903	Exon (NM_001271755.1/ITGBL1, exon 8 of 10)
FGF5	-0.140214	0.745944	-3.35615	0.0178702	-2.74255	chr4	81207001	81208000	1	19156	0.624	0.666667	0.736842	0.769231	0.875	0.803922	3' UTR
FGF6	0.273891	0.331573	2.78372	0.0355061	-3.35391	chr12	4550001	4551000	2	3780	0.555556	0.5	0.35	0.15625	0.0526316	0.375	Intron (NM_020996.1/FGF6, intron 2 of 2)
FGF8	-0.121972	0.397118	-3.10958	0.0238726	-2.99866	chr10	103532001	103533000	2	2759	0.314607	0.377551	0.316239	0.513514	0.388889	0.47191	Promoter (2-3kb)
FGFR2	0.143892	0.42847	2.61969	0.043612	-3.53915	chr10	123360001	123361000	2	-2029	0.471591	0.554167	0.47549	0.415254	0.408163	0.246154	Promoter (2-3kb)
FGFR3	-0.114206	0.572371	-2.98523	0.0277251	-3.13207	chr4	1794001	1795000	1	-39	0.464879	0.579634	0.501292	0.664488	0.63747	0.586466	Promoter (<=1kb)
FGR	-0.131406	0.448129	-3.1143	0.0237385	-2.99365	chr1	27962001	27963000	2	-274	0.364286	0.316327	0.466667	0.491071	0.528302	0.522124	Promoter (<=1kb)
FHIT	0.121542	0.285062	2.98396	0.027768	-3.13346	chr3	59804001	59805000	2	718211	0.360704	0.304636	0.372159	0.176755	0.195122	0.300995	Intron (NM_001166243.1/FHIT, intron 8 of 9)
FHIT	-0.166351	0.750779	-2.53617	0.0484928	-3.63487	chr3	60420001	60421000	2	102211	0.617021	0.811321	0.574468	0.80597	0.844828	0.851064	Intron (NM_001166243.1/FHIT, intron 5 of 9)
FHL2	-0.174607	0.334251	-4.58331	0.0048604	-1.64393	chr2	106071001	106072000	2	-15771	0.205128	0.25	0.285714	0.444444	0.464286	0.355932	Distal Intergenic
FIBCD1	-0.115272	0.620228	-5.46708	0.00216873	-1.02329	chr9	133818001	133819000	2	-3546	0.542466	0.566775	0.578534	0.652	0.696133	0.68546	Distal Intergenic
FIBCD1	0.108294	0.929186	2.89977	0.0307693	-3.22534	chr9	133798001	133799000	2	15239	1	1	0.95	0.857143	0.823529	0.944444	Intron (NM_032843.4/FIBCD1, intron 4 of 6)
FIBIN	-0.190476	0.345238	-2.56066	0.0470035	-3.60672	chr11	26972001	26973000	1	-42628	0.333333	0.166667	0.25	0.333333	0.416667	0.571429	Distal Intergenic
FICD	0.118632	0.823691	5.74114	0.00172132	-0.855957	chr12	108916001	108917000	1	6950	0.881579	0.860465	0.906977	0.782609	0.752941	0.757576	3' UTR
FIGNL1	-0.118706	0.71677	-3.56221	0.0141316	-2.53749	chr7	50530001	50531000	2	-11913	0.648649	0.671429	0.652174	0.758333	0.728571	0.841463	3' UTR
FJX1	0.153639	0.790107	3.21099	0.0211676	-2.89194	chr11	35611001	35612000	1	-27735	0.766355	0.891566	0.942857	0.715789	0.722772	0.701299	Distal Intergenic
FKBP1A	0.103477	0.639693	3.37827	0.0174199	-2.72014	chr20	1371001	1372000	2	1808	0.731183	0.67735	0.665761	0.580563	0.551471	0.631829	Promoter (1-2kb)
FKRP	-0.100948	0.608562	-2.92186	0.0299488	-3.20112	chr19	47260001	47261000	1	9683	0.546735	0.583867	0.543662	0.67328	0.709001	0.594828	3' UTR
FLI1-AS1	0.135222	0.333126	2.87885	0.0315694	-3.24836	chr11	128587001	128588000	2	-21083	0.413043	0.425532	0.363636	0.314815	0.3125	0.169231	Intron (NM_001271012.1/FLI1, intron 1 of 6)
FLI1-AS1	-0.104112	0.432606	-2.60884	0.0442152	-3.55154	chr11	128566001	128567000	2	-83	0.337855	0.413613	0.390184	0.524272	0.518257	0.411458	Promoter (<=1kb)
FLJ12825	-0.101886	0.715572	-2.69143	0.0398432	-3.45766	chr12	54451001	54452000	1	-38	0.630769	0.621622	0.741497	0.789855	0.75	0.75969	Promoter (<=1kb)
FLJ13197	0.147033	0.456437	3.26646	0.0198334	-2.83437	chr4	38607001	38608000	2	38453	0.566265	0.481928	0.541667	0.366197	0.319149	0.463415	Distal Intergenic
FLJ25363	0.151712	0.870051	3.53293	0.0146049	-2.56612	chr3	109114001	109115000	1	-13837	1	0.921053	0.916667	0.722222	0.808511	0.851852	Distal Intergenic
FLJ25715	0.207946	0.582421	5.32749	0.00244769	-1.11284	chr18	77394001	77395000	2	44739	0.720721	0.633333	0.705128	0.460317	0.540741	0.434286	Distal Intergenic
FLJ25715	-0.138249	0.803221	-3.37944	0.0173963	-2.71895	chr18	77412001	77413000	2	26739	0.651786	0.777778	0.772727	0.890625	0.886076	0.840336	Intron (XR_159017.1/FLJ25715, intron 2 of 4)
FLJ25715	0.120904	0.186925	3.07882	0.0247671	-3.0314	chr18	77397001	77398000	2	41739	0.319892	0.243478	0.178761	0.106918	0.129199	0.143302	Downstream (<1kb)
FLJ26245	-0.312626	0.583081	-5.89406	0.00151858	-0.767269	chr16	34957001	34958000	1	-22923	0.5	0.363636	0.416667	0.818182	0.666667	0.733333	Distal Intergenic
FLJ31306	0.541505	0.60637	3.65762	0.0127048	-2.44536	chr14	58762001	58763000	2	1855	0.867647	0.88	0.883721	0.629032	0.0357143	0.342105	Promoter (1-2kb)
FLJ31356	0.210321	0.240057	4.49944	0.00527528	-1.70983	chr2	28619001	28620000	2	-1462	0.304348	0.34	0.391304	0.0526316	0.145161	0.206897	Promoter (1-2kb)
FLJ33360	-0.198558	0.60091	-5.83044	0.00159936	-0.803771	chr5	6327001	6328000	2	9405	0.47619	0.567164	0.461538	0.674419	0.714286	0.711864	Intron (NR_028351.1/FLJ33360, intron 1 of 1)
FLJ33630	0.11345	0.696883	3.54448	0.014416	-2.5548	chr5	127356001	127357000	2	61766	0.717391	0.787879	0.755556	0.595238	0.641026	0.684211	Downstream (<1kb)
FLJ36000	-0.19361	0.630205	-3.96495	0.0091046	-2.16088	chr17	21951001	21952000	1	42216	0.52381	0.555556	0.520833	0.630435	0.738095	0.8125	Distal Intergenic
FLJ38379	-0.271866	0.778712	-16.8101	6.9881e-06	1.58942	chr2	242928001	242929000	1	-16675	0.630508	0.651163	0.646667	0.91635	0.911585	0.916	Distal Intergenic
FLJ38379	-0.285206	0.713246	-12.1683	3.8665e-05	1.12986	chr2	242948001	242949000	1	2326	0.565041	0.584239	0.562648	0.894928	0.833333	0.839286	Promoter (2-3kb)
FLJ38379	-0.109017	0.784336	-2.71887	0.0384962	-3.42668	chr2	242984001	242985000	1	38326	0.648387	0.790123	0.750973	0.856436	0.832143	0.827957	Distal Intergenic
FLJ39080	0.171148	0.598922	3.6266	0.0131501	-2.47512	chr8	75542001	75543000	1	29900	0.74	0.614458	0.699029	0.491379	0.584746	0.463918	Intron (NR_033830.1/FLJ39080, intron 2 of 5)
FLJ41309	0.146174	0.446714	2.77488	0.0358985	-3.3638	chr5	81882001	81883000	1	203237	0.526316	0.5625	0.470588	0.27907	0.382353	0.459459	Distal Intergenic
FLJ42351	-0.140921	0.669929	-2.78495	0.0354519	-3.35254	chr2	113399001	113400000	2	1757	0.594595	0.612903	0.590909	0.681818	0.6875	0.851852	Promoter (1-2kb)
FLJ42969	0.118306	0.18583	2.99949	0.0272503	-3.11664	chr8	102016001	102017000	1	-47282	0.222222	0.272727	0.24	0.16	0.047619	0.172414	Distal Intergenic
FLJ45079	-0.107358	0.563712	-3.23649	0.0205424	-2.86541	chr17	75826001	75827000	2	53169	0.52	0.555556	0.454545	0.6	0.652174	0.6	Distal Intergenic
FLJ45513	0.105728	0.779925	5.31956	0.00246474	-1.11802	chr17	47903001	47904000	1	-19272	0.811321	0.827586	0.859459	0.72956	0.733746	0.717877	Exon (XM_005256978.1/KAT7, exon 12 of 14)
FLJ45964	-0.143457	0.792351	-4.78109	0.004022	-1.49354	chr2	240531001	240532000	1	31006	0.681342	0.750329	0.730198	0.828676	0.904615	0.858947	Distal Intergenic
FLJ46066	0.113431	0.757937	2.89859	0.030814	-3.22664	chr3	182205001	182206000	2	-851	0.851852	0.855263	0.736842	0.674157	0.700935	0.728571	Promoter (<=1kb)
FLJ46300	0.113334	0.254352	3.53568	0.0145597	-2.56342	chr10	133461001	133462000	2	160535	0.351145	0.297297	0.284615	0.190909	0.156863	0.245283	Distal Intergenic
FLJ46320	-0.181046	0.472189	-2.97768	0.0279804	-3.14027	chr16	86968001	86969000	1	-122390	0.313589	0.432432	0.398977	0.649306	0.587983	0.450847	Distal Intergenic
FLJ46906	-0.165905	0.764113	-3.53509	0.0145693	-2.56399	chr6	139017001	139018000	1	4196	0.641791	0.674419	0.727273	0.805825	0.9375	0.797872	Exon (NR_033896.1/FLJ46906, exon 3 of 4)
FLNB	-0.146835	0.695829	-3.22469	0.0208291	-2.87767	chr3	57991001	57992000	1	-2127	0.578947	0.666667	0.621622	0.684211	0.8	0.823529	Promoter (2-3kb)
FLRT1	-0.116829	0.605666	-2.91806	0.0300881	-3.20527	chr11	63889001	63890000	1	17639	0.461353	0.587234	0.593168	0.657957	0.669048	0.665236	Intron (XM_005273939.1/MACROD1, intron 3 of 9)
FLRT2	0.168543	0.507325	3.17662	0.0220441	-2.92789	chr14	86002001	86003000	1	1801	0.514286	0.642857	0.617647	0.346939	0.422222	0.5	Promoter (1-2kb)
FLT1	0.188244	0.591274	2.57228	0.046265	-3.51792	chr11	63852001	63853000	1	-18362	0.727715	0.605166	0.623306	0.477193	0.442536	0.571726	Promoter (2-3kb)
FLT3LG	0.118059	0.839562	2.65365	0.0417822	-3.50049	chr19	49968001	49969000	1	-8455	0.80597	0.921053	0.96875	0.791667	0.772152	0.777778	Exon (NM_001145396.1/ALDH16A1, exon 11 of 16)
FMNL1	-0.151251	0.458042	-6.28313	0.00111617	-0.555746	chr17	43302001	43303000	1	2709	0.358696	0.418182	0.37037	0.557377	0.523077	0.520548	Promoter (2-3kb)
FMNL2	0.255599	0.353934	3.90482	0.00970683	-2.21507	chr2	153264001	153265000	1	72250	0.377049	0.546875	0.521277	0.123077	0.28866	0.266667	Intron (XR_241279.1/FMNL2, intron 1 of 16)
FMNL2	0.203001	0.698617	3.42134	0.0165791	-2.67677	chr2	153268001	153269000	1	76250	0.879518	0.6875	0.833333	0.535714	0.605634	0.65	Intron (XR_241279.1/FMNL2, intron 1 of 16)
FN1	0.460011	0.404325	3.55456	0.0142535	-2.54494	chr2	216419001	216420000	2	-118111	0.89726	0.580952	0.424779	0.158537	0.0875	0.276923	Distal Intergenic
FNDC3A	-0.117253	0.718905	-3.64453	0.0128906	-2.45789	chr13	49595001	49596000	1	44256	0.619048	0.666667	0.695122	0.738095	0.772277	0.822222	Intron (NM_001079673.1/FNDC3A, intron 2 of 25)
FNDC3A	-0.145412	0.904755	-2.61883	0.0436598	-3.54013	chr13	49448001	49449000	1	-101048	0.725	0.934783	0.836364	1	0.98	0.952381	Distal Intergenic
FNDC4	0.103782	0.362004	2.78814	0.035312	-3.34898	chr2	27717001	27718000	2	126	0.46624	0.386923	0.388521	0.274112	0.287326	0.3689	Promoter (<=1kb)
FNDC9	-0.143291	0.838059	-4.06342	0.00820772	-2.07366	chr5	156749001	156750000	2	22729	0.708333	0.772727	0.818182	0.947368	0.888889	0.892857	Exon (XM_005265885.1/CYFIP2, exon 16 of 32)
FNIP2	0.112765	0.358899	2.86219	0.0322226	-3.26673	chr4	159732001	159733000	1	4750	0.466667	0.365385	0.413793	0.271186	0.272727	0.363636	Intron (NM_020840.1/FNIP2, intron 1 of 16)
FOLH1	-0.123929	0.675856	-3.39853	0.0170186	-2.69969	chr11	49207001	49208000	2	22154	0.545455	0.678571	0.617647	0.732394	0.73913	0.741935	Exon (XM_005252839.1/FOLH1, exon 5 of 18)
FOLH1	-0.182202	0.47952	-2.74805	0.037118	-3.39386	chr11	49272001	49273000	2	-41779	0.344828	0.433333	0.387097	0.711864	0.5	0.5	Distal Intergenic
FOLR4	-0.183089	0.410078	-4.64149	0.00459458	-1.59897	chr11	94036001	94037000	1	-1803	0.286344	0.299465	0.369792	0.434783	0.539474	0.530612	Promoter (1-2kb)
FOLR4	-0.118818	0.634639	-2.67743	0.0405501	-3.47351	chr11	94022001	94023000	1	-15803	0.536585	0.564103	0.625	0.659574	0.647059	0.77551	Distal Intergenic
FOS	0.217881	0.515578	3.55336	0.0142728	-2.54612	chr14	75733001	75734000	1	-11477	0.61039	0.658228	0.604938	0.38961	0.3	0.530303	Distal Intergenic
FOSB	-0.150739	0.365088	-3.22554	0.0208084	-2.87679	chr19	45955001	45956000	1	-15253	0.328358	0.288889	0.251908	0.533333	0.392	0.39604	Intron (XM_005258638.1/ERCC1, intron 1 of 8)
FOSL2	0.241291	0.771913	5.35797	0.0023834	-1.09303	chr2	28584001	28585000	1	-30704	0.956522	0.875	0.846154	0.631579	0.722222	0.6	Distal Intergenic
FOXB1	0.107135	0.559754	2.84476	0.0329223	-3.28602	chr15	60411001	60412000	1	114580	0.641921	0.639485	0.558559	0.476636	0.477157	0.564767	Distal Intergenic
FOXC1	0.201187	0.508202	3.65545	0.0127355	-2.44744	chr6	1663001	1664000	1	52320	0.615385	0.674419	0.536585	0.347826	0.375	0.5	Intron (NM_001253846.1/GMDS, intron 9 of 10)
FOXD1	-0.195282	0.34456	-3.58753	0.0137362	-2.51287	chr5	72729001	72730000	2	14352	0.220588	0.314286	0.205882	0.474227	0.343284	0.509091	Distal Intergenic
FOXD2	0.299641	0.643801	2.5163	0.0497392	-3.65778	chr1	47901001	47902000	1	0	0.538462	0.944444	0.897959	0.425532	0.589744	0.466667	Promoter (<=1kb)
FOXE1	0.157037	0.291125	2.58047	0.0458346	-3.58399	chr9	100618001	100619000	1	2464	0.5	0.294118	0.314815	0.179487	0.25	0.208333	Promoter (2-3kb)
FOXI1	-0.182621	0.519168	-8.12295	0.00031207	0.218561	chr5	169533001	169534000	1	84	0.419244	0.422222	0.442105	0.640327	0.612676	0.578431	Promoter (<=1kb)
FOXL2	-0.116381	0.892427	-3.1623	0.0224213	-2.94294	chr3	138650001	138651000	2	14982	0.822222	0.780488	0.9	0.962963	0.972222	0.916667	Distal Intergenic
FOXN3-AS1	-0.145669	0.70959	-2.53998	0.0482583	-3.63049	chr14	89933001	89934000	1	49303	0.521552	0.681818	0.706897	0.790055	0.826255	0.730964	Intron (NM_001085471.1/FOXN3, intron 1 of 6)
FOXN4	-0.187556	0.499311	-2.61419	0.0439166	-3.54542	chr12	109686001	109687000	2	41057	0.255682	0.445455	0.515464	0.63125	0.602564	0.545455	Intron (XR_243001.1/ACACB, intron 39 of 41)
FOXO1	0.184768	0.602543	2.7824	0.0355644	-3.35539	chr13	41223001	41224000	2	16734	0.72	0.666667	0.698113	0.365385	0.559322	0.605769	Intron (NM_002015.3/FOXO1, intron 1 of 2)
FOXO3	0.117614	0.770111	4.13544	0.00761512	-2.01106	chr6	108785001	108786000	1	-95026	0.836957	0.826667	0.823129	0.662791	0.7125	0.758621	Intron (NM_145315.3/LACE1, intron 8 of 12)
FOXO6	-0.109335	0.753517	-2.71558	0.0386553	-3.4304	chr1	41830001	41831000	1	2673	0.626667	0.723404	0.746479	0.764423	0.843137	0.816993	Promoter (2-3kb)
FOXP1	-0.144176	0.858881	-3.19134	0.0216638	-2.91246	chr3	71136001	71137000	2	-21924	0.754717	0.734694	0.870968	0.927273	0.976744	0.888889	Intron (NM_001244815.1/FOXP1, intron 2 of 15)
FOXP1	0.118687	0.861943	3.18459	0.0218374	-2.91954	chr3	71214001	71215000	2	-33909	0.957447	0.917031	0.889381	0.740088	0.858407	0.809302	Intron (NM_001244814.1/FOXP1, intron 2 of 16)
FOXP1	-0.184306	0.637477	-3.03639	0.0260626	-3.07685	chr3	71440001	71441000	2	-84821	0.55	0.470588	0.615385	0.73913	0.818182	0.631579	Intron (NM_001244816.1/FOXP1, intron 2 of 19)
FOXP1	0.133935	0.686349	2.67409	0.0407205	-3.47729	chr3	71215001	71216000	2	-34909	0.729412	0.804348	0.72619	0.717949	0.573529	0.566667	Intron (NM_001244814.1/FOXP1, intron 2 of 16)
FPR3	0.288095	0.477476	2.85811	0.0323851	-3.27125	chr19	52302001	52303000	1	3590	0.845872	0.537074	0.481625	0.284314	0.354232	0.361739	Intron (NM_002030.3/FPR3, intron 1 of 1)
FRAS1	-0.125671	0.851883	-3.61764	0.013282	-2.48375	chr4	79092001	79093000	1	113277	0.76	0.75	0.857143	0.9	0.939394	0.904762	Intron (NM_001166133.1/FRAS1, intron 2 of 41)
FREM1	0.171533	0.838017	3.80892	0.0107632	-2.30298	chr9	14884001	14885000	2	25430	0.9375	0.964286	0.869565	0.678571	0.818182	0.76	Intron (NM_144966.5/FREM1, intron 2 of 37)
FREM1	-0.205199	0.757879	-3.0591	0.0253602	-3.05249	chr9	14774001	14775000	2	4531	0.544554	0.770492	0.650794	0.823529	0.819444	0.938462	Intron (NM_001177704.1/FREM1, intron 2 of 13)
FRG1	-0.126831	0.561022	-3.68299	0.0123533	-2.42117	chr4	190748001	190749000	1	-112974	0.512821	0.5	0.48	0.564103	0.625	0.684211	Distal Intergenic
FRMD1	-0.19443	0.709456	-3.67527	0.0124592	-2.42852	chr6	168451001	168452000	2	24532	0.639053	0.5875	0.610169	0.809091	0.706667	0.904255	Distal Intergenic
FRMD4A	-0.174053	0.558643	-4.04307	0.00838449	-2.09153	chr10	13972001	13973000	2	-38249	0.4	0.534188	0.480663	0.677885	0.664921	0.594203	Intron (XM_005252489.1/FRMD4A, intron 1 of 22)
FRMD4A	0.141622	0.52965	3.6408	0.0129441	-2.46147	chr10	13766001	13767000	2	-16065	0.667598	0.6	0.533784	0.427609	0.475655	0.473251	Intron (XM_005252493.1/FRMD4A, intron 11 of 23)
FRMD4A	0.142426	0.443591	2.57367	0.0462325	-3.59179	chr10	13858001	13859000	2	49302	0.478261	0.469136	0.597015	0.323077	0.329268	0.464789	Intron (XM_005252493.1/FRMD4A, intron 2 of 23)
FRMD4B	-0.2106	0.31819	-3.63239	0.0130657	-2.46955	chr3	69439001	69440000	2	-3571	0.0833333	0.272727	0.282609	0.421053	0.434783	0.414634	Distal Intergenic
FRMD4B	-0.136533	0.458048	-2.7956	0.0349866	-3.34066	chr3	69248001	69249000	2	871	0.359431	0.354978	0.454936	0.537815	0.594488	0.44664	Promoter (<=1kb)
FRYL	0.104809	0.706772	3.34912	0.0180159	-2.74969	chr4	48655001	48656000	2	0	0.781818	0.797297	0.698413	0.652174	0.669903	0.641026	Promoter (<=1kb)
FRYL	0.123543	0.243726	3.11805	0.0236325	-2.98967	chr4	48754001	48755000	2	27288	0.283582	0.253165	0.379747	0.164179	0.161905	0.21978	Intron (NM_015030.1/FRYL, intron 1 of 63)
FSCB	0.152068	0.376934	7.54636	0.000452128	0.0105586	chr14	43972001	43973000	2	1003499	0.452381	0.456522	0.45	0.311111	0.270833	0.320755	Distal Intergenic
FSTL3	-0.213947	0.601574	-3.52784	0.014697	-2.43365	chr19	677001	678000	2	3834	0.37561	0.56	0.448193	0.666667	0.759494	0.699482	Promoter (<=1kb)
FTCDNL1	-0.152767	0.569647	-3.12446	0.0234528	-2.98289	chr2	200718001	200719000	2	-2105	0.39521	0.503185	0.581395	0.639241	0.649425	0.649425	Promoter (2-3kb)
FTH1P5	0.152096	0.447788	3.76986	0.0112302	-2.33931	chr6	50947001	50948000	2	-65826	0.605442	0.480916	0.485149	0.342466	0.380597	0.392157	Distal Intergenic
FTLP15	0.111226	0.604676	3.00487	0.0270734	-3.11082	chr7	46038001	46039000	2	-136	0.696552	0.611111	0.673203	0.489362	0.58125	0.576577	Promoter (<=1kb)
FTO-IT1	-0.105821	0.794153	-3.31586	0.018724	-2.78361	chr16	54088001	54089000	1	14696	0.705426	0.734824	0.783476	0.827128	0.820312	0.89375	Intron (NM_001080432.2/FTO, intron 8 of 8)
FUBP3	0.120303	0.781054	3.26381	0.0198951	-2.83711	chr9	133484001	133485000	1	29041	0.9	0.786408	0.837209	0.682927	0.723684	0.756098	Intron (XM_005272233.1/FUBP3, intron 2 of 13)
FURIN	0.193848	0.794075	7.71844	0.000403771	0.075541	chr15	91362001	91363000	1	-48885	0.881264	0.91206	0.879673	0.718097	0.717703	0.655652	Distal Intergenic
FURIN	0.133011	0.780521	3.07695	0.0248227	-3.0334	chr15	91357001	91358000	1	-53885	0.888889	0.841584	0.810606	0.768212	0.740741	0.633094	Intron (NM_000057.2/BLM, intron 21 of 21)
FUT10	0.342964	0.678125	3.11753	0.0236471	-2.99022	chr8	33269001	33270000	2	48284	0.887324	0.883721	0.777778	0.709302	0.521739	0.288889	Intron (XM_005273666.1/FUT10, intron 2 of 4)
FUT9	0.111419	0.621619	2.62934	0.0430834	-3.52815	chr6	96573001	96574000	1	109156	0.736842	0.701923	0.59322	0.557377	0.54386	0.596491	Intron (NM_006581.3/FUT9, intron 2 of 2)
FXYD2	-0.130312	0.680358	-2.77825	0.0357485	-3.36003	chr11	117687001	117688000	2	7459	0.538462	0.616667	0.690476	0.7	0.742424	0.794118	Downstream (2-3kb)
FXYD4	-0.110561	0.69631	-4.03465	0.00845889	-2.09894	chr10	43834001	43835000	1	-32092	0.617188	0.642857	0.663043	0.743363	0.716535	0.794872	Distal Intergenic
FXYD7	0.114907	0.100046	3.73474	0.0116698	-2.37222	chr19	35635001	35636000	1	847	0.175439	0.147059	0.15	0.0277778	0.1	0	Promoter (<=1kb)
FYCO1	-0.236187	0.82272	-3.17872	0.0219895	-2.92569	chr3	46033001	46034000	2	3316	0.5625	0.761905	0.789474	1	0.970588	0.851852	Intron (NM_024513.3/FYCO1, intron 1 of 17)
FYN	-0.102532	0.731359	-2.93902	0.0293278	-3.18235	chr6	112033001	112034000	2	7265	0.61811	0.709402	0.712766	0.806723	0.744361	0.796791	Intron (NM_153047.3/FYN, intron 2 of 10)
FYTTD1	0.112208	0.588833	3.10784	0.0239222	-3.00051	chr3	197474001	197475000	1	-1424	0.618182	0.65625	0.660377	0.471698	0.595238	0.53125	Promoter (1-2kb)
FZD10-AS1	-0.195999	0.600834	-4.86853	0.00370522	-1.42925	chr12	130605001	130606000	2	40223	0.483516	0.565217	0.45977	0.648276	0.75	0.698225	Distal Intergenic
FZD4	0.170813	0.357311	2.52966	0.0488973	-3.64237	chr11	86635001	86636000	2	29725	0.555556	0.382353	0.390244	0.28	0.178571	0.357143	Distal Intergenic
G3BP1	0.1528	0.335015	5.42201	0.00225457	-1.05187	chr5	151154001	151155000	1	2525	0.373134	0.402778	0.458333	0.25974	0.237624	0.278481	Promoter (2-3kb)
GAB2	0.173003	0.597041	3.22577	0.0208026	-2.87654	chr11	78025001	78026000	2	26926	0.761905	0.631579	0.657143	0.592593	0.5	0.439024	Intron (NM_012296.3/GAB2, intron 1 of 9)
GABPA	-0.184194	0.568957	-2.66483	0.0411976	-3.48779	chr21	27228001	27229000	1	115269	0.566372	0.474138	0.390071	0.751678	0.683099	0.548387	Distal Intergenic
GABRD	0.204593	0.527501	2.57526	0.0461388	-3.58996	chr1	1956001	1957000	1	5233	0.72973	0.571429	0.588235	0.285714	0.444444	0.545455	Exon (NM_000815.4/GABRD, exon 2 of 9)
GABRG3	-0.143471	0.802878	-2.60179	0.044612	-3.5596	chr15	27188001	27189000	1	-27429	0.630435	0.823266	0.739726	0.824675	0.913525	0.885638	Exon (NM_000810.3/GABRA5, exon 10 of 11)
GADL1	0.14906	0.397498	2.7503	0.0370139	-3.39133	chr3	31239001	31240000	2	-302848	0.461538	0.5	0.454545	0.333333	0.216216	0.419355	Distal Intergenic
GAK	0.102934	0.374084	2.84146	0.0330564	-3.28967	chr4	924001	925000	2	1105	0.464179	0.412844	0.399632	0.265625	0.322917	0.37931	Promoter (1-2kb)
GALNT10	-0.118902	0.836484	-2.53274	0.0487058	-3.63883	chr5	153566001	153567000	1	-3295	0.685714	0.842105	0.803279	0.93617	0.862745	0.888889	Distal Intergenic
GALNT11	0.136377	0.337699	2.56499	0.0467452	-3.60174	chr7	151843001	151844000	1	120223	0.378378	0.464286	0.375	0.204545	0.232558	0.371429	Exon (XM_005250025.1/KMT2C, exon 55 of 61)
GALNT18	-0.165204	0.497661	-3.35493	0.0178954	-2.74379	chr11	11606001	11607000	2	36561	0.380208	0.464088	0.400881	0.508772	0.559701	0.672316	Intron (NM_198516.2/GALNT18, intron 1 of 10)
GALNT2	0.109036	0.870467	2.90015	0.0307552	-3.22493	chr1	230260001	230261000	1	57045	0.888889	0.924528	0.961538	0.792453	0.772277	0.883117	Intron (NM_004481.3/GALNT2, intron 1 of 15)
GALNT2	0.102062	0.676166	2.69239	0.0397953	-3.45658	chr1	230272001	230273000	1	69045	0.775202	0.686456	0.719933	0.592821	0.595372	0.687213	Intron (NM_004481.3/GALNT2, intron 1 of 15)
GALNTL6	-0.109409	0.867416	-3.08133	0.0246929	-3.02873	chr4	173077001	173078000	1	103405	0.752577	0.88	0.805556	0.914286	0.919643	0.932432	Intron (NM_001034845.2/GALNTL6, intron 2 of 12)
GAPDHP40	-0.109834	0.60307	-2.75017	0.03702	-3.39148	chr5	159392001	159393000	2	-13425	0.569697	0.59589	0.478873	0.691275	0.610687	0.672	Intron (NM_000679.3/ADRA1B, intron 1 of 1)
GAPDHP70	-0.111851	0.791223	-3.64774	0.0128448	-2.45482	chr11	88110001	88111000	2	31458	0.731707	0.68595	0.788235	0.851429	0.829412	0.860606	Distal Intergenic
GAS6	0.237206	0.404068	3.02841	0.0263147	-3.08544	chr13	114559001	114560000	2	7046	0.683099	0.389262	0.495652	0.236025	0.314815	0.305556	Intron (NM_000820.2/GAS6, intron 2 of 14)
GAS6-AS1	0.123054	0.660557	3.09727	0.0242261	-3.01174	chr13	114523001	114524000	1	4418	0.75419	0.747242	0.66482	0.536307	0.6231	0.637681	3' UTR
GAS7	-0.164771	0.742856	-6.2294	0.0011636	-0.583799	chr17	10113001	10114000	2	-11133	0.627586	0.706767	0.647059	0.816667	0.841667	0.817391	Distal Intergenic
GAS7	0.100264	0.359905	4.24943	0.00677416	-1.91403	chr17	9967001	9968000	2	-3868	0.417036	0.442162	0.370913	0.314536	0.308521	0.306262	Intron (NM_201433.1/GAS7, intron 1 of 13)
GATAD1	-0.111667	0.88706	-3.38535	0.0172784	-2.71298	chr7	92069001	92070000	1	-6762	0.794118	0.875	0.824561	0.958333	0.894737	0.97561	Distal Intergenic
GATAD2B	0.185199	0.219639	2.60362	0.0445086	-3.5575	chr1	153892001	153893000	2	2451	0.347826	0.366667	0.222222	0.153846	0.227273	0	Promoter (2-3kb)
GBP1	0.140256	0.494515	3.00838	0.0269588	-3.10703	chr1	89518001	89519000	2	12043	0.585366	0.639535	0.469027	0.444444	0.415254	0.413462	3' UTR
GC	-0.140605	0.640556	-3.38081	0.0173691	-2.71757	chr4	72652001	72653000	2	-1922	0.495146	0.640449	0.575163	0.707602	0.684466	0.740506	Promoter (1-2kb)
GCLM	0.135571	0.371811	2.81961	0.0339612	-3.31392	chr1	94392001	94393000	2	-16847	0.454545	0.394366	0.46988	0.208955	0.342466	0.360656	Distal Intergenic
GCLM	-0.119234	0.786281	-2.63838	0.0425944	-3.51785	chr1	94477001	94478000	2	-101847	0.668571	0.772727	0.738693	0.768293	0.889401	0.88	Intron (NM_000350.2/ABCA4, intron 38 of 49)
GCN1L1	0.145201	0.830908	6.39035	0.00102809	-0.50083	chr12	120621001	120622000	2	10512	0.877193	0.924242	0.909091	0.768293	0.730769	0.775862	Exon (NM_006836.1/GCN1L1, exon 4 of 58)
GCNT1	-0.101384	0.832585	-2.60433	0.0444686	-3.55669	chr9	79033001	79034000	1	-752	0.716049	0.851852	0.777778	0.911392	0.870968	0.86747	Promoter (<=1kb)
GCNT3	-0.117516	0.408699	-5.06265	0.00309925	-1.29119	chr15	59907001	59908000	1	-2138	0.37037	0.33617	0.343284	0.45	0.502591	0.449782	Promoter (2-3kb)
GCNT4	0.123793	0.351302	3.65776	0.0127029	-2.44523	chr5	74350001	74351000	2	0	0.458699	0.385265	0.39563	0.238303	0.301626	0.328285	Promoter (<=1kb)
GCSAM	-0.104856	0.67785	-2.77052	0.0360937	-3.36868	chr3	111846001	111847000	2	4510	0.642202	0.636364	0.597701	0.8	0.669903	0.72093	Exon (XM_005247272.1/GCSAM, exon 3 of 6)
GDF11	-0.119115	0.850735	-2.52527	0.0491725	-3.64743	chr12	56135001	56136000	1	-1064	0.692308	0.828283	0.852941	0.927711	0.921348	0.881818	Promoter (1-2kb)
GDF6	0.183047	0.827015	6.5897	0.00088495	-0.402393	chr8	97174001	97175000	2	-981	0.970588	0.894118	0.890909	0.721311	0.746032	0.73913	Promoter (<=1kb)
GDF7	0.103297	0.42252	2.81918	0.0339794	-3.3144	chr2	20868001	20869000	1	1577	0.456522	0.508621	0.457364	0.303279	0.390533	0.418803	Promoter (1-2kb)
GDI2P1	0.122741	0.445122	3.77938	0.0111143	-2.33042	chr7	48887001	48888000	2	55599	0.522124	0.5	0.497354	0.443038	0.331169	0.377049	Distal Intergenic
GDNF	0.136407	0.32888	5.00988	0.00325185	-1.32809	chr5	37825001	37826000	2	8924	0.433333	0.411765	0.346154	0.259259	0.258065	0.264706	Intron (NM_001278098.1/GDNF, intron 1 of 2)
GEM	0.11846	0.649962	3.29406	0.0192049	-2.80596	chr8	95254001	95255000	2	19547	0.696296	0.774869	0.65641	0.58216	0.569948	0.620087	Distal Intergenic
GFI1B	-0.124791	0.659599	-3.71175	0.011968	-2.3939	chr9	135867001	135868000	1	11903	0.554545	0.618644	0.618421	0.763158	0.669492	0.733333	3' UTR
GFRA3	-0.101101	0.804701	-3.12976	0.0233051	-2.97727	chr5	137588001	137589000	2	21253	0.705882	0.76087	0.795699	0.85567	0.819672	0.890411	3' UTR
GFRAL	-0.120903	0.598891	-5.29503	0.00251838	-1.1341	chr6	55190001	55191000	1	-1267	0.513889	0.53	0.571429	0.674419	0.663158	0.640449	Promoter (1-2kb)
GGACT	0.157171	0.724224	3.10259	0.0240726	-3.00609	chr13	101257001	101258000	2	-15955	0.84	0.861111	0.707317	0.658228	0.590164	0.688525	3' UTR
GGPS1	0.114053	0.66771	2.60107	0.0446522	-3.56041	chr1	235495001	235496000	1	3132	0.701987	0.699115	0.773109	0.544304	0.601307	0.686441	Intron (NM_001037277.1/GGPS1, intron 1 of 3)
GHITM	-0.189851	0.336645	-9.21278	0.00016423	0.545001	chr10	85743001	85744000	1	-155185	0.21875	0.25641	0.25	0.444444	0.409091	0.441176	Distal Intergenic
GHITM	-0.162154	0.888348	-2.68804	0.0400129	-3.46149	chr10	85325001	85326000	1	-573185	0.703704	0.787879	0.930233	0.96	0.948276	1	Distal Intergenic
GIMAP4	-0.183325	0.41177	-4.49208	0.00531363	-1.71568	chr7	150254001	150255000	1	-9458	0.276596	0.33913	0.344595	0.548673	0.534351	0.427273	Distal Intergenic
GINM1	0.194224	0.400864	4.0165	0.00862192	-2.11498	chr6	149885001	149886000	1	-1528	0.551724	0.483871	0.458333	0.214286	0.363636	0.333333	Promoter (1-2kb)
GIPC3	-0.145278	0.716092	-5.15241	0.00285822	-1.22947	chr19	3594001	3595000	1	8432	0.595376	0.647482	0.6875	0.775148	0.8	0.791045	3' UTR
GIPR	-0.106308	0.366198	-2.72116	0.0383859	-3.4241	chr19	46170001	46171000	1	-490	0.259434	0.371429	0.308271	0.393258	0.472393	0.392405	Promoter (<=1kb)
GIT1	0.136331	0.50898	2.62885	0.0431099	-3.5287	chr17	27912001	27913000	2	3451	0.506024	0.578947	0.646465	0.4375	0.513514	0.371429	Intron (NM_001085454.1/GIT1, intron 1 of 20)
GJB6	0.144661	0.299818	5.05593	0.00311822	-1.29586	chr13	20875001	20876000	2	-68467	0.40565	0.327004	0.383792	0.242009	0.196098	0.244356	Distal Intergenic
GJB6	-0.122246	0.623623	-4.5996	0.00478424	-1.63128	chr13	20880001	20881000	2	-73467	0.5625	0.5625	0.5625	0.695652	0.636364	0.722222	Distal Intergenic
GKN1	-0.184161	0.498964	-2.6883	0.0399999	-3.4612	chr2	69206001	69207000	1	4296	0.304348	0.483871	0.432432	0.641026	0.653846	0.478261	Exon (NM_019617.3/GKN1, exon 4 of 6)
GLCCI1	0.136479	0.710546	5.07639	0.00306088	-1.28166	chr7	8029001	8030000	1	20085	0.8	0.741176	0.795181	0.672131	0.643678	0.611111	Intron (NM_138426.3/GLCCI1, intron 1 of 7)
GLCCI1	-0.126546	0.846212	-2.77045	0.0360968	-3.36876	chr7	8042001	8043000	1	33085	0.68932	0.817391	0.842105	0.890909	0.895238	0.942308	Intron (NM_138426.3/GLCCI1, intron 1 of 7)
GLI2	0.124883	0.471294	3.08247	0.024659	-3.02751	chr2	121516001	121517000	1	22560	0.605263	0.490566	0.505376	0.451613	0.409091	0.365854	Intron (XM_005263640.1/GLI2, intron 1 of 13)
GLI3	-0.107142	0.736327	-3.3757	0.0174716	-2.72274	chr7	42001001	42002000	2	190052	0.618705	0.713514	0.716049	0.78481	0.8	0.784884	3' UTR
GLI3	0.161951	0.839234	3.3218	0.0185952	-2.77753	chr7	42063001	42064000	2	128052	0.952381	0.868852	0.939394	0.678571	0.754098	0.842105	Exon (XM_005249706.1/GLI3, exon 9 of 14)
GLIS3	-0.127296	0.644025	-3.56623	0.0140679	-2.53357	chr9	4082001	4083000	2	69183	0.505495	0.614583	0.621053	0.707547	0.70297	0.7125	Intron (NM_152629.3/GLIS3, intron 3 of 9)
GLRX3	-0.124449	0.752818	-4.02357	0.008558	-2.10873	chr10	132003001	132004000	1	68328	0.641879	0.688406	0.741497	0.792793	0.835821	0.816514	Distal Intergenic
GLRXP2	0.206358	0.410278	2.79003	0.0352289	-3.34687	chr14	90575001	90576000	1	1046	0.6	0.516129	0.424242	0.4	0.344828	0.176471	Promoter (1-2kb)
GLT8D1	-0.185146	0.852038	-3.2708	0.0197331	-2.82989	chr3	52735001	52736000	2	1714	0.645161	0.859649	0.773585	0.965909	0.943396	0.924528	Promoter (1-2kb)
GLTSCR1	0.137455	0.351437	2.95992	0.0285906	-3.15956	chr19	48101001	48102000	1	-9453	0.322581	0.457143	0.480769	0.285714	0.258065	0.304348	Distal Intergenic
GLTSCR1L	0.114033	0.667301	3.13971	0.0230309	-2.96676	chr6	42788001	42789000	1	0	0.788913	0.682266	0.701774	0.607456	0.577189	0.646209	Promoter (<=1kb)
GLYATL2	-0.211774	0.306949	-2.85747	0.0324105	-3.27195	chr11	58612001	58613000	2	-4	0.0772947	0.166667	0.359223	0.386905	0.415094	0.436508	Promoter (<=1kb)
GNA13	-0.174844	0.388182	-6.32185	0.00108339	-0.535755	chr17	63035001	63036000	2	15887	0.28934	0.275862	0.337079	0.437158	0.489655	0.5	Intron (NM_006572.4/GNA13, intron 2 of 3)
GNAI1	0.119143	0.460309	2.7334	0.0378032	-3.41033	chr7	79768001	79769000	1	2930	0.484076	0.533898	0.541667	0.313559	0.434109	0.454545	Promoter (2-3kb)
GNB1	0.205598	0.460551	2.55872	0.0471198	-3.60895	chr1	1826001	1827000	2	-3449	0.636364	0.489583	0.564103	0.223214	0.345455	0.504587	Distal Intergenic
GNB4	0.10189	0.242954	2.88043	0.0315083	-3.24662	chr3	179167001	179168000	2	1371	0.255319	0.283784	0.342593	0.186441	0.148515	0.241071	Promoter (1-2kb)
GNE	0.147863	0.35002	3.13815	0.0230737	-2.9684	chr9	36259001	36260000	2	-505	0.510067	0.398693	0.363095	0.326531	0.233696	0.268041	Promoter (<=1kb)
GNG2	0.131652	0.395498	2.81331	0.0342269	-3.32093	chr14	52351001	52352000	1	23979	0.431034	0.421687	0.53125	0.270833	0.318182	0.4	Intron (NM_001243773.1/GNG2, intron 2 of 3)
GNG7	-0.180542	0.515725	-3.37353	0.0175153	-2.72493	chr19	2624001	2625000	2	77746	0.319328	0.450704	0.506329	0.578947	0.65	0.589041	Intron (NM_052847.2/GNG7, intron 2 of 4)
GNG7	-0.101684	0.769019	-3.37327	0.0175206	-2.7252	chr19	2646001	2647000	2	55746	0.696429	0.733333	0.724771	0.802326	0.782258	0.875	5' UTR
GNL2	-0.182164	0.18114	-2.638	0.0426149	-3.51829	chr1	38060001	38061000	2	586	0	0.0333333	0.236842	0.316667	0.272727	0.227273	Promoter (<=1kb)
GNLY	-0.168452	0.61531	-3.49718	0.0152072	-2.6013	chr2	85920001	85921000	1	-414	0.57377	0.519481	0.5	0.617021	0.784615	0.69697	Promoter (<=1kb)
GNLY	0.16028	0.438143	2.81296	0.0342416	-3.32131	chr2	85914001	85915000	1	-6414	0.603774	0.427711	0.523364	0.280702	0.397959	0.395349	Distal Intergenic
GNPDA1	-0.106986	0.259614	-4.18226	0.00725607	-1.9709	chr5	141395001	141396000	2	-2381	0.243243	0.188679	0.186441	0.288889	0.309524	0.340909	Promoter (2-3kb)
GOLM1	-0.130489	0.800206	-3.50425	0.0150859	-2.59432	chr9	88692001	88693000	2	21473	0.803279	0.666667	0.73494	0.865385	0.86	0.870968	Exon (XM_005252042.1/GOLM1, exon 3 of 10)
GOPC	-0.212392	0.722928	-3.22265	0.020879	-2.87979	chr6	117871001	117872000	2	51705	0.490566	0.654867	0.704762	0.84507	0.758242	0.884058	Intron (NM_173674.1/DCBLD1, intron 14 of 14)
GOT2	0.1521	0.448646	5.00199	0.00327543	-1.33365	chr16	59244001	59245000	2	-475755	0.576577	0.518519	0.478992	0.352381	0.372549	0.392857	Distal Intergenic
GP1BB	-0.162348	0.819819	-3.12757	0.0233659	-2.97959	chr22	19721001	19722000	1	9935	0.736111	0.807692	0.672131	0.816327	0.9375	0.949153	Distal Intergenic
GPAM	-0.127868	0.785311	-4.70784	0.00431153	-1.54843	chr10	113744001	113745000	2	198537	0.73913	0.725	0.7	0.837209	0.894737	0.815789	Distal Intergenic
GPAM	-0.25092	0.769442	-4.50075	0.00526849	-1.70879	chr10	113683001	113684000	2	259537	0.591667	0.756944	0.583333	0.933333	0.844156	0.907216	Distal Intergenic
GPAM	-0.132913	0.9027	-4.42569	0.00567393	-1.76886	chr10	113911001	113912000	2	31537	0.886598	0.810811	0.811321	0.943182	1	0.964286	3' UTR
GPATCH2L	0.200994	0.347489	2.66896	0.0409841	-3.48311	chr14	76717001	76718000	1	98730	0.535714	0.388889	0.419355	0.105263	0.35	0.285714	Distal Intergenic
GPC1	0.105873	0.149524	4.02348	0.00855877	-2.1088	chr2	241376001	241377000	1	886	0.184818	0.223922	0.198639	0.108209	0.053616	0.127937	Promoter (<=1kb)
GPC1	-0.156316	0.513872	-3.26606	0.0198428	-2.83479	chr2	241231001	241232000	1	-143115	0.535714	0.371429	0.4	0.574468	0.58	0.621622	Distal Intergenic
GPC1	0.17658	0.307973	2.58561	0.0455366	-3.5781	chr2	241291001	241292000	1	-83115	0.531646	0.357143	0.3	0.2	0.173333	0.285714	Distal Intergenic
GPC5	0.216827	0.581431	5.74911	0.00171001	-0.851255	chr13	92174001	92175000	1	123066	0.6875	0.724138	0.657895	0.40625	0.486486	0.526316	Intron (NM_004466.4/GPC5, intron 2 of 7)
GPC5	-0.129993	0.634478	-2.89202	0.0310633	-3.23386	chr13	92376001	92377000	1	325066	0.481132	0.607843	0.619469	0.683761	0.741935	0.672727	Intron (NM_004466.4/GPC5, intron 3 of 7)
GPC5-AS1	-0.119687	0.501994	-3.04975	0.025647	-3.06251	chr13	93373001	93374000	2	0	0.42	0.463415	0.443038	0.625	0.487179	0.573333	Promoter (<=1kb)
GPCPD1	0.35343	0.690217	5.43261	0.00223403	-1.04512	chr20	5588001	5589000	2	2648	1	0.793103	0.807692	0.575758	0.486486	0.478261	Promoter (2-3kb)
GPD1L	-0.103228	0.653412	-2.68884	0.0399728	-3.46059	chr3	32149001	32150000	1	998	0.527273	0.614754	0.663366	0.693878	0.696429	0.724771	Promoter (<=1kb)
GPM6A	-0.124333	0.521123	-2.85498	0.0325103	-3.27471	chr4	176793001	176794000	2	-58736	0.4625	0.527273	0.387097	0.534483	0.6	0.615385	Intron (NM_001261447.1/GPM6A, intron 1 of 4)
GPM6A	-0.131936	0.713311	-2.7917	0.0351563	-3.34501	chr4	176698001	176699000	2	9827	0.608696	0.733333	0.6	0.75	0.837838	0.75	Intron (NM_001261448.1/GPM6A, intron 1 of 6)
GPR111	-0.135743	0.307961	-3.39385	0.0171103	-2.7044	chr6	47624001	47625000	1	0	0.287958	0.239796	0.192513	0.309859	0.404372	0.413265	Promoter (<=1kb)
GPR21	0.139186	0.469296	3.50726	0.0150346	-2.59136	chr9	125794001	125795000	1	-916	0.533333	0.583333	0.5	0.466667	0.347826	0.384615	Promoter (<=1kb)
GPR25	-0.165504	0.695642	-2.95039	0.0289243	-3.16995	chr1	200838001	200839000	1	-3083	0.635593	0.495935	0.707143	0.758621	0.784483	0.792079	Distal Intergenic
GPR26	0.191144	0.48665	3.21826	0.0209873	-2.88436	chr10	125218001	125219000	1	-206871	0.666667	0.5	0.58	0.357143	0.333333	0.482759	Distal Intergenic
GPR37L1	0.122301	0.610107	3.37542	0.0174772	-2.72302	chr1	202102001	202103000	1	9972	0.716724	0.680124	0.616927	0.566396	0.5	0.580475	3' UTR
GPR37L1	-0.183521	0.534657	-2.78737	0.0353455	-3.34984	chr1	202075001	202076000	1	-16029	0.461538	0.388889	0.478261	0.619048	0.510204	0.75	Distal Intergenic
GPR6	-0.141041	0.691158	-4.71163	0.00429596	-1.54557	chr6	110305001	110306000	1	4703	0.575758	0.646154	0.64	0.769231	0.791667	0.724138	Distal Intergenic
GPR68	-0.166332	0.315153	-3.2574	0.0200448	-2.84374	chr14	91696001	91697000	2	13852	0.26183	0.290909	0.143223	0.452381	0.407932	0.334646	Downstream (1-2kb)
GPR84	0.15078	0.319118	3.08501	0.0245843	-3.02481	chr12	54765001	54766000	2	-6731	0.392405	0.34375	0.447368	0.166667	0.322581	0.241935	Exon (XM_005268785.1/ZNF385A, exon 4 of 7)
GPR88	-0.121869	0.581336	-3.40182	0.0169545	-2.69638	chr1	100982001	100983000	1	-20728	0.468822	0.585586	0.506796	0.621891	0.672897	0.632022	Intron (XM_005271296.1/CDC14A, intron 15 of 15)
GPR98	-0.16564	0.691916	-4.95187	0.00342972	-1.3692	chr5	90100001	90101000	1	161548	0.557692	0.675	0.594595	0.777778	0.771429	0.775	Intron (NM_032119.3/GPR98, intron 71 of 89)
GPRIN1	-0.174095	0.472468	-2.57767	0.0459979	-3.5872	chr5	176024001	176025000	2	12131	0.26158	0.439592	0.45509	0.638418	0.483146	0.556982	Exon (NM_052899.2/GPRIN1, exon 2 of 2)
GPT2	0.156215	0.367908	3.13823	0.0230715	-2.96832	chr16	46894001	46895000	1	-23308	0.411765	0.384615	0.541667	0.258065	0.342105	0.269231	Distal Intergenic
GPX3	0.200838	0.590122	3.84799	0.0103178	-2.26694	chr5	150365001	150366000	1	-33999	0.705882	0.625	0.740741	0.448276	0.4375	0.583333	Distal Intergenic
GRAMD1B	0.252668	0.59094	3.00953	0.0269213	-3.10579	chr11	123487001	123488000	1	7836	0.830769	0.684211	0.636842	0.319672	0.495575	0.578571	Intron (XM_005271621.1/GRAMD1B, intron 17 of 18)
GRAMD3	0.129284	0.430687	3.18628	0.0217939	-2.91777	chr5	125798001	125799000	1	0	0.511628	0.487179	0.487179	0.395833	0.28125	0.421053	Promoter (<=1kb)
GRAMD3	0.164968	0.351033	3.02125	0.026543	-3.09315	chr5	125797001	125798000	1	-116	0.552381	0.389474	0.358696	0.282258	0.247525	0.275862	Promoter (<=1kb)
GRAMD3	0.162802	0.674697	2.51768	0.0496511	-3.65618	chr5	125828001	125829000	1	27214	0.869565	0.738095	0.660633	0.667883	0.529148	0.582857	3' UTR
GRB10	-0.134605	0.724583	-2.55106	0.0475812	-3.61774	chr7	50865001	50866000	2	-3842	0.545	0.724138	0.702703	0.767932	0.823171	0.784553	Distal Intergenic
GRB14	-0.219277	0.626198	-2.56478	0.046758	-3.60199	chr2	165177001	165178000	2	246994	0.333333	0.5625	0.653846	0.695652	0.73913	0.772727	Distal Intergenic
GREB1	-0.258276	0.634004	-3.32314	0.0185663	-2.77616	chr2	11748001	11749000	1	-3386	0.33871	0.630435	0.545455	0.782609	0.725	0.781818	Intron (NM_014668.3/GREB1, intron 17 of 32)
GRHL1	0.117063	0.57623	3.69442	0.0121986	-2.41032	chr2	10054001	10055000	1	-36792	0.660194	0.640316	0.603774	0.476636	0.505703	0.570755	Intron (NM_005680.2/TAF1B, intron 12 of 14)
GRID1	-0.110444	0.763739	-2.71015	0.0389186	-3.43651	chr10	88140001	88141000	2	-13751	0.681159	0.69863	0.745763	0.757576	0.892857	0.806452	Distal Intergenic
GRIK2	-0.144043	0.212073	-2.76556	0.0363171	-3.37423	chr6	101839001	101840000	1	-1584	0.12037	0.121212	0.178571	0.198276	0.268293	0.385714	Promoter (1-2kb)
GRIK2	-0.149402	0.632441	-2.66444	0.0412179	-3.48823	chr6	102114001	102115000	1	45980	0.432836	0.615385	0.625	0.719298	0.7	0.702128	Intron (XM_005266945.1/GRIK2, intron 4 of 16)
GRIK3	0.132303	0.318173	4.23122	0.00690107	-1.92936	chr1	37355001	37356000	2	143844	0.44186	0.377778	0.333333	0.25641	0.243243	0.25641	Intron (NM_000831.3/GRIK3, intron 2 of 15)
GRIK4	0.114112	0.513923	3.45472	0.0159589	-2.64341	chr11	120590001	120591000	1	58973	0.617647	0.522876	0.572414	0.426036	0.449153	0.495413	Intron (XM_005271519.1/GRIK4, intron 3 of 20)
GRIN2A	-0.205519	0.789787	-3.31048	0.0188413	-2.78911	chr16	10281001	10282000	2	-4390	0.581081	0.68	0.8	0.943396	0.894737	0.839506	Distal Intergenic
GRIP1	0.105354	0.534015	2.85308	0.0325864	-3.27681	chr12	66933001	66934000	2	138925	0.623077	0.512	0.625	0.504854	0.468085	0.471074	Exon (XM_005268754.1/GRIP1, exon 4 of 25)
GRIP1	0.131953	0.714078	2.60452	0.0444577	-3.55647	chr12	67278001	67279000	2	184014	0.724409	0.878049	0.737705	0.665025	0.684685	0.594595	Intron (XM_005268754.1/GRIP1, intron 1 of 24)
GRM1	-0.194635	0.692	-2.86654	0.0320506	-3.26193	chr6	146492001	146493000	1	141667	0.457014	0.70428	0.622754	0.742647	0.795848	0.829457	Intron (XM_005266950.1/GRM1, intron 4 of 9)
GRM2	-0.13831	0.572323	-3.09413	0.0243173	-3.01509	chr3	51751001	51752000	1	9920	0.444444	0.581967	0.483092	0.668508	0.58794	0.667984	Exon (NM_000839.3/GRM2, exon 5 of 6)
GRM3	-0.128325	0.563574	-2.60826	0.0442477	-3.5522	chr7	86297001	86298000	1	23738	0.398551	0.549296	0.550388	0.586667	0.649485	0.647059	Intron (NM_000840.2/GRM3, intron 1 of 5)
GRM4	-0.244279	0.655833	-2.92957	0.029668	-3.19268	chr6	34108001	34109000	2	4914	0.366667	0.685393	0.54902	0.775	0.821053	0.737864	Intron (NM_000841.2/GRM4, intron 1 of 10)
GSE1	0.116911	0.812164	2.74698	0.0371676	-3.39506	chr16	85663001	85664000	1	16159	0.944056	0.801453	0.866348	0.711823	0.771845	0.777457	Intron (XM_005255860.1/GSE1, intron 2 of 15)
GSPT1	-0.16269	0.789707	-4.01035	0.00867796	-2.12043	chr16	11980001	11981000	2	28054	0.653061	0.707317	0.764706	0.923077	0.820513	0.869565	Exon (XM_005255275.1/GSPT1, exon 8 of 15)
GSTA3	-0.166538	0.813209	-3.28888	0.0193211	-2.81128	chr6	52810001	52811000	2	-35505	0.656716	0.74	0.793103	0.830769	0.968254	0.890411	Distal Intergenic
GSTM2	0.136004	0.590332	3.13422	0.0231818	-2.97256	chr1	110213001	110214000	1	2357	0.75	0.625	0.6	0.516667	0.540323	0.51	Promoter (2-3kb)
GSTM2P1	0.122241	0.879062	3.14272	0.0229486	-2.96358	chr6	111354001	111355000	2	13757	0.948276	0.921053	0.95122	0.746032	0.886364	0.821429	Distal Intergenic
GSTO1	0.104635	0.461643	3.25049	0.0202077	-2.85089	chr10	106020001	106021000	1	5533	0.487654	0.565217	0.489011	0.447368	0.37561	0.405	Intron (NM_001191003.1/GSTO1, intron 3 of 5)
GSX2	0.113459	0.0855149	3.10973	0.0238683	-2.9985	chr4	54970001	54971000	1	3753	0.217877	0.0977444	0.111111	0.0162602	0.0308219	0.0392749	Distal Intergenic
GTDC1	-0.1477	0.741593	-2.90616	0.0305294	-3.21832	chr2	145162001	145163000	2	-49423	0.568627	0.739535	0.695067	0.8625	0.786164	0.797665	Exon (NM_001171653.1/ZEB2, exon 4 of 9)
GTF2A1L	-0.119897	0.851786	-2.67105	0.0408765	-3.48074	chr2	48848001	48849000	1	3064	0.697183	0.840491	0.837838	0.922156	0.885417	0.927632	Exon (NM_001198593.1/STON1-GTF2A1L, exon 4 of 11)
GTPBP4	0.164092	0.681461	2.94192	0.0292244	-3.17919	chr10	1018001	1019000	1	-15349	0.692308	0.8125	0.785714	0.666667	0.5	0.631579	Distal Intergenic
GUSB	0.168994	0.786703	2.75771	0.036674	-3.38303	chr7	65440001	65441000	2	6217	0.928571	0.890909	0.794118	0.666667	0.627451	0.8125	Exon (XM_005250299.1/GUSB, exon 5 of 11)
GUSBP10	-0.116009	0.397984	-4.1813	0.00726329	-1.97173	chr7	57259001	57260000	2	-11138	0.317073	0.349206	0.353659	0.452381	0.415584	0.5	Distal Intergenic
GUSBP10	-0.151763	0.53218	-2.97135	0.0281961	-3.14714	chr7	57252001	57253000	2	-4138	0.469027	0.365385	0.534483	0.607143	0.657407	0.559633	Distal Intergenic
GUSBP5	0.101049	0.829909	4.37272	0.0059815	-1.81187	chr4	144468001	144469000	1	-11625	0.864198	0.87234	0.904762	0.810127	0.77193	0.756098	Exon (NM_003601.3/SMARCA5, exon 20 of 24)
GUSBP5	-0.121483	0.891079	-3.08956	0.0244507	-3.01996	chr4	144493001	144494000	1	12376	0.780488	0.894737	0.815789	1	0.941176	0.914286	Distal Intergenic
GXYLT1	-0.195832	0.609642	-3.3081	0.0188935	-2.79155	chr12	42523001	42524000	2	14673	0.467742	0.641509	0.425926	0.697674	0.7	0.725	Exon (NM_173601.1/GXYLT1, exon 2 of 8)
GYLTL1B	-0.16639	0.674657	-3.06149	0.0252876	-3.04993	chr11	46022001	46023000	1	76166	0.477273	0.612903	0.684211	0.756098	0.755556	0.761905	Intron (NM_001101802.1/PHF21A, intron 5 of 17)
H19	-0.112942	0.545798	-4.23692	0.00686109	-1.92456	chr11	2070001	2071000	2	-50936	0.443709	0.5	0.524272	0.602094	0.586826	0.617886	Distal Intergenic
H19	-0.113831	0.288503	-4.02734	0.00852413	-2.1054	chr11	2025001	2026000	2	-5936	0.184644	0.252874	0.257246	0.374718	0.328205	0.333333	Distal Intergenic
H19	0.166126	0.328371	3.70419	0.012068	-2.40106	chr11	2036001	2037000	2	-16936	0.472868	0.374046	0.387387	0.22619	0.190955	0.318777	Distal Intergenic
H19	-0.113285	0.6647	-3.36581	0.0176719	-2.73275	chr11	2081001	2082000	2	-61936	0.592593	0.631579	0.6	0.706522	0.673333	0.784173	Distal Intergenic
H3.X	0.122965	0.788767	3.55247	0.0142871	-2.54699	chr5	17643001	17644000	2	-151124	0.818182	0.895833	0.836735	0.677419	0.772727	0.731707	Distal Intergenic
H3F3A	0.132472	0.503197	2.97809	0.0279663	-3.13982	chr1	226254001	226255000	1	3593	0.634328	0.507042	0.566929	0.413534	0.397351	0.5	Intron (NM_002107.4/H3F3A, intron 3 of 3)
H3F3AP4	-0.132592	0.787069	-3.66255	0.0126357	-2.44066	chr2	175582001	175583000	1	-1528	0.654545	0.756098	0.751678	0.891429	0.836735	0.831933	Promoter (1-2kb)
H3F3AP4	-0.104328	0.661638	-3.11061	0.0238431	-2.99756	chr2	175581001	175582000	1	-2528	0.578616	0.644172	0.605634	0.707692	0.767045	0.666667	Promoter (2-3kb)
H3F3AP6	0.143708	0.616616	2.7326	0.0378409	-3.41122	chr4	140657001	140658000	2	-37212	0.738351	0.671806	0.655251	0.43956	0.605322	0.589404	Intron (NM_001204366.1/MGST2, intron 5 of 5)
HACE1	0.146539	0.642067	4.8654	0.00371603	-1.43153	chr6	104216001	104217000	2	1090747	0.686275	0.758242	0.701493	0.588889	0.590476	0.527027	Distal Intergenic
HACE1	-0.174994	0.560134	-2.93736	0.0293872	-3.18416	chr6	105237001	105238000	2	69747	0.35	0.508772	0.55914	0.691099	0.638158	0.613636	Intron (XM_005267071.1/HACE1, intron 10 of 22)
HAPLN2	-0.15875	0.244516	-3.28358	0.0194408	-2.81673	chr1	156588001	156589000	1	-85	0.0704225	0.228571	0.196429	0.295775	0.369231	0.306667	Promoter (<=1kb)
HAR1B	0.152576	0.481538	2.6157	0.0438331	-3.54371	chr20	61737001	61738000	2	-3330	0.601626	0.585366	0.486486	0.36	0.341463	0.514286	Distal Intergenic
HAUS4P1	0.138571	0.605714	2.63238	0.0429185	-3.52469	chr1	170338001	170339000	2	538	0.7	0.575	0.75	0.5	0.52	0.589286	Promoter (<=1kb)
HBG1	-0.174071	0.563897	-2.62126	0.0435258	-3.53736	chr11	5270001	5271000	2	87	0.395238	0.443114	0.592233	0.595745	0.614198	0.742857	Promoter (<=1kb)
HBQ1	-0.148574	0.710251	-6.15203	0.00123606	-0.624829	chr16	238001	239000	1	7668	0.656627	0.65	0.601266	0.759398	0.803738	0.790476	3' UTR
HCCAT4	0.130599	0.669733	4.12155	0.00772552	-2.02305	chr9	139490001	139491000	2	20344	0.688312	0.74359	0.773196	0.639175	0.606557	0.567568	Distal Intergenic
HCN2	-0.219749	0.410459	-3.22737	0.0207637	-2.87488	chr19	587001	588000	1	-1893	0.368421	0.333333	0.2	0.608696	0.411765	0.540541	Promoter (1-2kb)
HDAC7	0.268513	0.29143	4.8736	0.00368775	-1.42556	chr12	48245001	48246000	2	-31238	0.472222	0.354839	0.45	0.0588235	0.190476	0.222222	Intron (NM_000376.2/VDR, intron 7 of 9)
HDAC9	-0.195104	0.80921	-7.7248	0.0004021	0.0778948	chr7	18121001	18122000	1	-4572	0.747475	0.7	0.6875	0.894118	0.89	0.93617	Distal Intergenic
HDDC2	-0.210383	0.64061	-3.93744	0.00937471	-2.18558	chr6	125687001	125688000	2	-63714	0.625	0.478261	0.502994	0.744444	0.813472	0.679487	Distal Intergenic
HECA	0.105514	0.257971	3.08949	0.0244526	-3.02002	chr6	139447001	139448000	1	-8249	0.371951	0.26087	0.299363	0.201149	0.231884	0.182609	Distal Intergenic
HECTD2	-0.127561	0.190745	-2.93772	0.0293745	-3.18378	chr10	93149001	93150000	1	-19037	0.0833333	0.2	0.097561	0.244898	0.208333	0.310345	Intron (NR_024467.1/LOC100188947, intron 3 of 4)
HECW2	0.141051	0.367257	2.52538	0.0491653	-3.6473	chr2	197328001	197329000	2	-101101	0.478261	0.466667	0.368421	0.4	0.254902	0.235294	Intron (XM_005246704.1/HECW2, intron 1 of 28)
HEG1	-0.137917	0.633272	-3.30268	0.019013	-2.7971	chr3	124756001	124757000	2	17797	0.644231	0.492188	0.556522	0.722222	0.69697	0.6875	Intron (XM_005247666.1/HEG1, intron 1 of 17)
HEPHL1	-0.114736	0.493134	-3.56077	0.0141544	-2.53889	chr11	93733001	93734000	1	-20378	0.395349	0.480916	0.431034	0.519231	0.539683	0.592593	Distal Intergenic
HEY2	-0.112041	0.803086	-2.63932	0.0425437	-3.51678	chr6	126083001	126084000	1	12073	0.663158	0.813333	0.764706	0.841463	0.85124	0.884615	Distal Intergenic
HGC6.3	0.153092	0.734974	3.43929	0.0162424	-2.65881	chr6	168366001	168367000	2	10619	0.880328	0.735457	0.818774	0.610465	0.672389	0.692429	Exon (XM_005266997.1/MLLT4, exon 31 of 33)
HGFAC	-0.110149	0.819715	-4.9151	0.00354827	-1.39555	chr4	3408001	3409000	1	-34702	0.760563	0.735484	0.797872	0.882353	0.862385	0.87963	Intron (NM_002926.3/RGS12, intron 4 of 16)
HHAT	0.154988	0.58622	3.36368	0.0177153	-2.7349	chr1	210536001	210537000	1	19375	0.742424	0.615385	0.633333	0.512821	0.560976	0.452381	Exon (NM_001122834.2/HHAT, exon 3 of 12)
HHAT	-0.100904	0.787993	-3.13746	0.0230924	-2.96913	chr1	210558001	210559000	1	41375	0.709302	0.795455	0.707865	0.827586	0.818182	0.869565	Intron (NM_001122834.2/HHAT, intron 3 of 11)
HHAT	0.103499	0.333909	2.67287	0.0407831	-3.47868	chr1	210503001	210504000	1	361	0.457143	0.341808	0.358025	0.270655	0.321918	0.253906	Promoter (<=1kb)
HHAT	0.103314	0.581752	2.60822	0.04425	-3.55225	chr1	210820001	210821000	1	303375	0.622449	0.648148	0.62963	0.525862	0.45977	0.604651	Intron (NM_001122834.2/HHAT, intron 11 of 11)
HHIPL1	-0.177469	0.668985	-4.12738	0.00767897	-2.01801	chr14	100091001	100092000	1	-19480	0.550633	0.646258	0.54386	0.744681	0.707965	0.820513	Distal Intergenic
HIATL1	-0.131459	0.753564	-3.90047	0.00975213	-2.21902	chr9	97257001	97258000	1	56271	0.632	0.737288	0.694215	0.810526	0.795082	0.852273	Distal Intergenic
HIC1	0.149561	0.349804	4.50266	0.00525866	-1.70729	chr17	1961001	1962000	1	1397	0.488737	0.374738	0.410279	0.280578	0.283167	0.261324	Promoter (1-2kb)
HIC1	0.190653	0.556662	2.84554	0.0328907	-3.28516	chr17	1975001	1976000	1	15397	0.788679	0.616883	0.550403	0.41791	0.455344	0.510753	Intron (NR_046385.2/SMG6, intron 3 of 6)
HIC1	0.134289	0.192665	2.60884	0.0442151	-3.55153	chr17	1959001	1960000	1	0	0.352292	0.224868	0.20227	0.0776869	0.109831	0.189043	Promoter (<=1kb)
HIF1AN	-0.136412	0.400036	-3.66573	0.0125913	-2.43762	chr10	102384001	102385000	1	88360	0.333333	0.27	0.392157	0.432692	0.483146	0.488889	Distal Intergenic
HINFP	0.125346	0.735459	3.03947	0.025966	-3.07354	chr11	118994001	118995000	1	-1503	0.869565	0.784091	0.740741	0.631068	0.674419	0.712871	Promoter (1-2kb)
HIST1H4E	0.152514	0.647894	3.99326	0.00883581	-2.13561	chr6	26207001	26208000	1	2128	0.703704	0.75	0.71875	0.5	0.583333	0.631579	Promoter (2-3kb)
HIVEP3	-0.164866	0.824633	-2.51718	0.0496829	-3.65676	chr1	42273001	42274000	2	110378	0.655172	0.714286	0.857143	0.935484	0.964286	0.821429	Intron (NM_001127714.2/HIVEP3, intron 1 of 7)
HLF	-0.183878	0.425272	-3.71201	0.0119646	-2.39366	chr17	53340001	53341000	1	-1321	0.25	0.416667	0.333333	0.466667	0.529412	0.555556	Promoter (1-2kb)
HMGB4	-0.100835	0.821872	-3.45634	0.0159295	-2.6418	chr1	34328001	34329000	1	-680	0.763889	0.768657	0.781818	0.818841	0.916084	0.881944	Promoter (<=1kb)
HMGCS2	0.141479	0.694142	5.40727	0.0022835	-1.06129	chr1	120309001	120310000	2	1555	0.755102	0.773585	0.765957	0.575	0.647059	0.648148	Promoter (1-2kb)
HMGN1P11	-0.116776	0.749804	-2.96634	0.0283684	-3.15258	chr4	63416001	63417000	1	39926	0.617021	0.716049	0.741176	0.845455	0.792453	0.786667	Distal Intergenic
HMP19	0.141883	0.520037	3.43439	0.0163336	-2.66371	chr5	173617001	173618000	1	144333	0.609223	0.608553	0.55516	0.411243	0.405099	0.530945	Distal Intergenic
HMX1	0.162082	0.309784	7.6574	0.000420197	0.0527852	chr4	8867001	8868000	2	5448	0.378848	0.392539	0.401089	0.204963	0.222395	0.258871	Intron (XM_005248160.1/HMX1, intron 1 of 1)
HNRNPA1L2	-0.149313	0.666312	-4.52571	0.00514113	-1.68905	chr13	53194001	53195000	1	2352	0.529412	0.617647	0.627907	0.758621	0.714286	0.75	Promoter (2-3kb)
HNRNPA1P37	-0.104827	0.872356	-2.66925	0.0409692	-3.48278	chr6	5581001	5582000	2	28515	0.836735	0.882353	0.740741	0.931034	0.913043	0.930233	Intron (XM_005248811.1/FARS2, intron 5 of 6)
HNRNPA1P44	-0.162032	0.46756	-2.63091	0.0429983	-3.52636	chr15	66097001	66098000	2	11896	0.281481	0.436975	0.441176	0.582734	0.458599	0.604396	Distal Intergenic
HNRNPA1P48	0.127855	0.340821	2.87394	0.0317605	-3.25377	chr16	51560001	51561000	1	-118667	0.458438	0.371191	0.384615	0.25	0.224359	0.356322	Distal Intergenic
HNRNPA1P56	-0.148663	0.714066	-3.46631	0.0157496	-2.63188	chr4	78942001	78943000	2	-31973	0.642857	0.571429	0.704918	0.756757	0.84058	0.767857	Distal Intergenic
HNRNPA1P56	0.303303	0.533483	2.57745	0.046011	-3.58746	chr4	78852001	78853000	2	57028	0.666667	0.512195	0.876543	0.455696	0.478261	0.211538	Intron (NM_020236.3/MRPL1, intron 7 of 8)
HNRNPA1P67	-0.146899	0.714518	-2.5246	0.0492146	-3.64821	chr4	73752001	73753000	1	79097	0.55	0.736842	0.636364	0.826087	0.823529	0.714286	Distal Intergenic
HNRNPLL	0.174912	0.863973	6.16524	0.00122333	-0.617771	chr2	38817001	38818000	2	12175	0.97619	0.971429	0.906667	0.780488	0.80303	0.746032	Intron (XM_005264641.1/HNRNPLL, intron 2 of 11)
HOMER3	-0.211181	0.367296	-2.83679	0.0332478	-3.29485	chr19	19043001	19044000	2	5858	0.2	0.277778	0.307339	0.35	0.619048	0.449612	Exon (NM_001145724.1/HOMER3, exon 4 of 8)
HOXA1	-0.290136	0.354465	-5.37406	0.00235024	-1.08263	chr7	27131001	27132000	2	3625	0.148148	0.176471	0.303571	0.482759	0.569892	0.445946	Downstream (<1kb)
HOXA2	0.163673	0.57559	4.95158	0.00343063	-1.3694	chr7	27139001	27140000	2	2394	0.704	0.649573	0.618705	0.447059	0.516129	0.518072	Promoter (2-3kb)
HOXB1	0.131153	0.734441	2.87152	0.0318552	-3.25644	chr17	46603001	46604000	2	4272	0.869565	0.75	0.780488	0.692308	0.714286	0.6	Downstream (2-3kb)
HOXB13	0.216915	0.344881	2.75191	0.03694	-3.38953	chr17	46822001	46823000	2	-15890	0.588235	0.30303	0.46875	0.1875	0.216216	0.305556	Distal Intergenic
HOXB3	0.132619	0.385169	2.63515	0.0427684	-3.52153	chr17	46642001	46643000	2	-6090	0.512116	0.446121	0.396199	0.279452	0.269231	0.407895	Intron (NM_002146.4/HOXB3, intron 1 of 3)
HP	-0.122914	0.881346	-2.64605	0.042184	-3.50912	chr16	72094001	72095000	1	1872	0.732394	0.818182	0.909091	0.945455	0.945455	0.9375	Promoter (1-2kb)
HP1BP3	0.106505	0.755188	2.90336	0.0306342	-3.22139	chr1	21103001	21104000	2	9137	0.821053	0.775	0.829268	0.632911	0.746479	0.726415	Exon (XM_005245878.1/HP1BP3, exon 4 of 13)
HPCAL4	0.158319	0.347864	2.99268	0.0274759	-3.124	chr1	40154001	40155000	2	2089	0.380952	0.521739	0.378378	0.2	0.290323	0.315789	Promoter (2-3kb)
HPN	-0.178814	0.427193	-5.10625	0.00297938	-1.26105	chr19	35547001	35548000	1	6807	0.345029	0.3125	0.355828	0.452703	0.526786	0.570312	Intron (NM_002151.2/HPN, intron 5 of 13)
HPS5	-0.169962	0.598749	-2.71204	0.0388269	-3.43439	chr11	18334001	18335000	2	8698	0.391304	0.525	0.625	0.7	0.642857	0.708333	Intron (NM_007216.3/HPS5, intron 1 of 21)
HPSE	0.22741	0.659969	3.41009	0.0167943	-2.68806	chr4	84300001	84301000	2	-43695	0.84375	0.75	0.727273	0.413793	0.6	0.625	Distal Intergenic
HRH2	-0.143928	0.623621	-3.51604	0.0148859	-2.5827	chr5	175031001	175032000	1	-52847	0.510638	0.539683	0.604651	0.644068	0.681818	0.76087	Distal Intergenic
HRH3	-0.104869	0.449827	-4.27781	0.00658157	-1.89026	chr20	60789001	60790000	2	5323	0.357143	0.410256	0.424779	0.493827	0.492958	0.52	Downstream (<1kb)
HS3ST4	0.122794	0.478397	3.63535	0.0130228	-2.46671	chr16	25586001	25587000	1	-116347	0.491803	0.605839	0.521739	0.401575	0.429577	0.419847	Distal Intergenic
HS3ST4	-0.116027	0.89806	-2.59713	0.0448763	-3.56493	chr16	25851001	25852000	1	147654	0.753425	0.90625	0.860465	0.924242	0.988095	0.955882	Intron (NM_006040.2/HS3ST4, intron 1 of 1)
HS3ST5	-0.100712	0.731503	-3.67462	0.0124681	-2.42914	chr6	114856001	114857000	2	-192461	0.678571	0.647887	0.716981	0.753846	0.777778	0.813953	Distal Intergenic
HS6ST1	0.189752	0.809103	5.55747	0.00200772	-0.96688	chr2	129073001	129074000	2	2171	0.911111	0.859649	0.941176	0.666667	0.758065	0.717949	Promoter (2-3kb)
HS6ST1	0.103284	0.740992	2.965	0.0284145	-3.15404	chr2	129146001	129147000	2	-69830	0.746137	0.78934	0.842424	0.651961	0.68319	0.732899	Distal Intergenic
HSD11B1	0.114294	0.608105	5.74447	0.00171658	-0.853992	chr1	209862001	209863000	1	2476	0.693878	0.656716	0.645161	0.553846	0.553571	0.545455	Promoter (2-3kb)
HSD17B3	0.10523	0.647297	3.06694	0.0251226	-3.0441	chr9	98995001	98996000	2	16733	0.722222	0.637931	0.739583	0.561644	0.602837	0.619565	Downstream (1-2kb)
HSF5	-0.223436	0.834753	-7.37904	0.00050577	-0.0551573	chr17	56564001	56565000	2	696	0.741627	0.761538	0.665939	0.96	0.95	0.929412	Promoter (<=1kb)
HSFY1P1	-0.123642	0.718182	-2.52253	0.0493449	-3.65059	chr22	17318001	17319000	1	9637	0.5625	0.684932	0.721649	0.731183	0.813953	0.794872	Distal Intergenic
HSP90AA4P	-0.16748	0.519143	-3.01739	0.0266668	-3.09731	chr4	190098001	190099000	1	-295060	0.429787	0.540323	0.3361	0.564103	0.622727	0.621818	Distal Intergenic
HSP90AA4P	-0.149537	0.656852	-2.55857	0.0471288	-3.60912	chr4	190286001	190287000	1	-107060	0.589744	0.534884	0.621622	0.642857	0.704545	0.847458	Distal Intergenic
HSPA13	0.255918	0.388345	2.84624	0.0328621	-3.28437	chr21	15752001	15753000	2	2456	0.521739	0.652174	0.375	0.3	0.347826	0.133333	Promoter (2-3kb)
HTR1B	0.115006	0.230688	2.53038	0.0488525	-3.64154	chr6	78174001	78175000	2	-881	0.329082	0.340369	0.195122	0.201313	0.140873	0.17737	Promoter (<=1kb)
HTR2A-AS1	0.116375	0.758204	2.85664	0.0324438	-3.27287	chr13	47426001	47427000	1	0	0.73913	0.876712	0.833333	0.721519	0.711864	0.666667	Promoter (<=1kb)
HTR3D	-0.221801	0.810396	-3.04959	0.0256516	-3.06268	chr3	183757001	183758000	1	6382	0.583333	0.833333	0.681818	0.888889	0.875	1	3' UTR
HTR4	-0.136036	0.794887	-2.64383	0.0423026	-3.51165	chr5	148026001	148027000	2	6739	0.613757	0.797619	0.769231	0.863636	0.857988	0.867089	Intron (NM_000870.5/HTR4, intron 1 of 6)
HTRA1	0.111032	0.529621	4.24441	0.00680886	-1.91825	chr10	124246001	124247000	1	24960	0.601351	0.609756	0.544304	0.469613	0.452703	0.5	Intron (NM_002775.4/HTRA1, intron 1 of 8)
IBTK	-0.142807	0.541342	-5.84065	0.00158607	-0.797877	chr6	82916001	82917000	2	40448	0.5	0.448276	0.461538	0.607143	0.642857	0.588235	Intron (NM_015525.2/IBTK, intron 16 of 28)
ICA1	-0.185784	0.533368	-3.42567	0.0164973	-2.67243	chr7	8303001	8304000	2	-759	0.428571	0.535714	0.357143	0.576923	0.617647	0.684211	Promoter (<=1kb)
ID2	0.13578	0.668691	3.62241	0.0132116	-2.47915	chr2	8877001	8878000	1	54888	0.786667	0.692308	0.730769	0.546875	0.646154	0.609375	Exon (XM_005246176.1/KIDINS220, exon 28 of 32)
IDH2	0.167601	0.705148	3.02646	0.0263766	-3.08754	chr15	90627001	90628000	2	15922	0.836066	0.855932	0.674847	0.625954	0.659574	0.578512	3' UTR
IFFO1	0.153627	0.51548	3.70764	0.0120222	-2.39779	chr12	6661001	6662000	2	3249	0.658768	0.600962	0.51715	0.413174	0.473318	0.429508	Intron (NM_001039670.2/IFFO1, intron 1 of 9)
IFFO2	0.156597	0.753037	2.63489	0.0427826	-3.52183	chr1	19398001	19399000	2	-115175	0.844828	0.784314	0.864865	0.702703	0.555556	0.765957	Downstream (1-2kb)
IFITM10	-0.2225	0.851713	-2.70387	0.0392264	-3.44361	chr11	1764001	1765000	2	6647	0.578947	0.767442	0.875	1	0.888889	1	Intron (XM_005252922.1/IFITM10, intron 3 of 3)
IFRD1	-0.151671	0.655842	-2.8532	0.0325816	-3.27668	chr7	112086001	112087000	1	-3483	0.490385	0.685279	0.564356	0.706215	0.763819	0.725	Intron (NM_001007245.2/IFRD1, intron 1 of 12)
IFT52	-0.254264	0.766419	-2.67497	0.0406753	-3.47629	chr20	42231001	42232000	1	-1720	0.469697	0.606061	0.842105	0.911765	0.888889	0.88	Promoter (1-2kb)
IFT57	-0.140549	0.789167	-2.85899	0.0323501	-3.27028	chr3	107921001	107922000	2	19263	0.654321	0.690476	0.811881	0.875	0.895105	0.808219	Intron (NM_018010.3/IFT57, intron 5 of 10)
IFT74	0.13754	0.501746	5.40007	0.00229778	-1.0659	chr9	26957001	26958000	1	630	0.584121	0.538732	0.588694	0.438532	0.4	0.460396	Promoter (<=1kb)
IGDCC3	-0.106135	0.298195	-3.10328	0.0240528	-3.00535	chr15	65648001	65649000	2	21320	0.217623	0.301282	0.216478	0.341055	0.393393	0.319338	Intron (XM_005254800.1/IGDCC3, intron 2 of 13)
IGDCC4	-0.10549	0.687894	-2.69275	0.0397771	-3.45617	chr15	65718001	65719000	2	-2591	0.696078	0.626761	0.582609	0.772727	0.689189	0.76	Promoter (2-3kb)
IGF1R	0.156576	0.708517	3.17552	0.022073	-2.92905	chr15	99242001	99243000	1	47886	0.851429	0.817204	0.691781	0.616715	0.5953	0.67867	Intron (XM_005254896.1/IGF1R, intron 1 of 20)
IGF2	0.104587	0.598692	3.35902	0.0178109	-2.73963	chr11	2176001	2177000	2	2611	0.627907	0.693798	0.63125	0.515244	0.5919	0.532051	Promoter (2-3kb)
IGF2BP1	-0.213942	0.295421	-5.40007	0.002296	-3.62093	chr14	106519001	106520000	2	-148	0.173203	0.219767	0.241379	0.356021	0.336	0.346154	Promoter (<=1kb)
IGFBPL1	0.154053	0.602803	2.98154	0.0278495	-3.13608	chr9	38427001	38428000	2	-2557	0.639515	0.739865	0.660107	0.472527	0.622917	0.481884	Promoter (2-3kb)
IGKV6-21	0.120391	0.27498	2.517	0.0496943	-3.65696	chr2	89459001	89460000	2	0	0.259036	0.317919	0.428571	0.224806	0.180233	0.239316	Promoter (<=1kb)
IGLV1-36	-0.181126	0.449373	-4.14593	0.00753298	-2.00203	chr22	22785001	22786000	1	-336	0.285714	0.434783	0.355932	0.552239	0.5	0.567568	Promoter (<=1kb)
IGLV7-46	-0.117957	0.540296	-5.13288	0.00290876	-1.24279	chr22	22723001	22724000	1	-16	0.477612	0.514286	0.452055	0.610442	0.605351	0.582031	Promoter (<=1kb)
IGLV8-61	-0.15699	0.2917	-3.07238	0.0249591	-3.03828	chr22	22472001	22473000	1	18830	0.14	0.242857	0.256757	0.408451	0.283951	0.418182	Distal Intergenic
IGSF10	0.105273	0.81776	2.56647	0.0466574	-3.60005	chr3	151216001	151217000	2	-36729	0.822785	0.855072	0.933333	0.716667	0.819444	0.759259	Distal Intergenic
IGSF11-AS1	-0.117147	0.698017	-2.83523	0.0333117	-3.29658	chr3	118620001	118621000	1	-40923	0.601449	0.711111	0.605769	0.757895	0.802198	0.709677	3' UTR
IGSF21	-0.148025	0.753744	-3.13189	0.0232461	-2.97502	chr1	18426001	18427000	1	-7240	0.59375	0.765957	0.679487	0.847458	0.83871	0.797101	Distal Intergenic
IGSF9B	0.317711	0.305615	3.21154	0.0211538	-2.89136	chr11	133820001	133821000	2	5649	0.655405	0.358696	0.37931	0.0625	0.111111	0.266667	Intron (NM_001277285.1/IGSF9B, intron 1 of 19)
IGSF9B	-0.122642	0.631018	-2.52582	0.049138	-3.6468	chr11	133837001	133838000	2	-10352	0.492424	0.55	0.666667	0.666667	0.721461	0.688889	Distal Intergenic
IHH	-0.104167	0.184766	-3.01363	0.0267883	-3.10136	chr2	219938001	219939000	2	-12763	0.0837989	0.177885	0.136364	0.229299	0.28125	0.2	Downstream (1-2kb)
IKZF4	-0.264208	0.824741	-4.06118	0.00822697	-2.07562	chr12	56399001	56400000	1	-1268	0.575758	0.689655	0.8125	0.964286	0.90625	1	Promoter (1-2kb)
IL10	0.112865	0.593351	2.64264	0.0423658	-3.513	chr1	206947001	206948000	2	-1162	0.592593	0.725806	0.630952	0.491228	0.545455	0.574074	Promoter (1-2kb)
IL10RA	-0.117115	0.13473	-2.90247	0.0306679	-3.22238	chr11	117858001	117859000	1	895	0.0424242	0.136095	0.05	0.243333	0.201299	0.135231	Promoter (<=1kb)
IL10RA	0.105297	0.731666	2.87953	0.031543	-3.24761	chr11	117860001	117861000	1	2895	0.760286	0.803089	0.789568	0.608163	0.730284	0.698606	Promoter (2-3kb)
IL12A	0.132443	0.395989	3.94352	0.00931427	-2.18011	chr3	159665001	159666000	1	-40623	0.519231	0.430894	0.436508	0.302752	0.368794	0.317757	Intron (XR_241609.1/LOC101928376, intron 9 of 9)
IL15RA	0.29383	0.441274	2.91381	0.0302448	-3.20993	chr10	5986001	5987000	2	32574	0.794872	0.545455	0.424242	0.27027	0.241379	0.371429	Distal Intergenic
IL16	-0.172442	0.482733	-3.53574	0.0145587	-2.56336	chr15	81456001	81457000	1	-17941	0.410959	0.435294	0.343284	0.604938	0.625	0.476923	Distal Intergenic
IL17RC	-0.147196	0.326368	-3.13337	0.0232053	-2.97346	chr3	9954001	9955000	1	-3758	0.249012	0.288889	0.220408	0.491453	0.378049	0.330396	Intron (NM_153483.2/IL17RE, intron 13 of 16)
IL17RD	0.144778	0.254552	3.9041	0.00971431	-2.21572	chr3	57195001	57196000	2	3403	0.338462	0.361111	0.28125	0.133333	0.172414	0.240741	Intron (NM_017563.3/IL17RD, intron 1 of 12)
IL17REL	-0.116327	0.71899	-3.47211	0.015646	-2.62612	chr22	50448001	50449000	2	2055	0.663889	0.638177	0.680412	0.834728	0.77451	0.722222	Promoter (2-3kb)
IL18	-0.177618	0.416938	-2.72044	0.0384207	-3.42491	chr11	112028001	112029000	2	5840	0.41791	0.373494	0.192982	0.455696	0.513158	0.548387	Intron (XM_005271612.1/TEX12, intron 1 of 4)
IL1F10	0.157837	0.860475	2.59511	0.0449913	-3.56724	chr2	113824001	113825000	1	-547	1	1	0.818182	0.769231	0.733333	0.842105	Promoter (<=1kb)
IL2RB	-0.16468	0.560143	-3.12312	0.0234901	-2.9843	chr22	37523001	37524000	2	21962	0.512195	0.523364	0.397849	0.61194	0.588235	0.727273	3' UTR
IL32	0.113159	0.451277	3.41099	0.016777	-2.68716	chr16	3125001	3126000	1	9216	0.531915	0.513393	0.478261	0.375	0.354545	0.454545	Distal Intergenic
IL6R	0.109624	0.116439	2.79828	0.0348703	-3.33767	chr1	154392001	154393000	1	1122	0.185535	0.103448	0.224771	0.0326087	0.0472727	0.105	Promoter (1-2kb)
IL7R	0.127414	0.258777	3.28869	0.0193253	-2.81147	chr5	35803001	35804000	1	-52977	0.241135	0.368421	0.357895	0.186813	0.210084	0.188312	Intron (XM_005248376.1/SPEF2, intron 34 of 36)
ILKAP	-0.11433	0.606378	-4.24188	0.00682642	-1.92038	chr2	239113001	239114000	2	-658	0.56448	0.547537	0.535623	0.676712	0.616052	0.697865	Promoter (<=1kb)
ILVBL	0.10144	0.619602	2.51611	0.0497508	-3.65799	chr19	15234001	15235000	2	1578	0.755556	0.636364	0.619048	0.578571	0.555556	0.572519	Promoter (1-2kb)
IMPDH1P5	-0.114922	0.634459	-4.05567	0.00827455	-2.08046	chr10	79470001	79471000	2	70713	0.533396	0.610147	0.58745	0.690323	0.665006	0.72043	Distal Intergenic
IMPG2	0.230204	0.384393	4.15593	0.00745555	-1.99343	chr3	100889001	100890000	2	149419	0.6	0.466667	0.431818	0.246154	0.223881	0.337838	Distal Intergenic
INHBA-AS1	0.191411	0.431543	3.23224	0.020645	-2.86982	chr7	41531001	41532000	1	-201514	0.47561	0.623377	0.482759	0.244186	0.373494	0.389831	Distal Intergenic
INO80D	-0.186823	0.69349	-3.22627	0.0207904	-2.87602	chr2	206945001	206946000	2	4131	0.658537	0.526316	0.615385	0.844444	0.682927	0.833333	Intron (XM_005246659.1/INO80D, intron 1 of 10)
INPP4A	-0.143987	0.376156	-3.96587	0.00909575	-2.16006	chr2	99096001	99097000	1	34680	0.288288	0.308411	0.315789	0.438017	0.517544	0.388889	Intron (NM_001566.2/INPP4A, intron 1 of 25)
INPP5A	-0.12058	0.758648	-4.18774	0.00721536	-1.96623	chr10	134468001	134469000	1	116648	0.721079	0.645897	0.728099	0.812623	0.804089	0.840102	Intron (XM_005252681.1/INPP5A, intron 4 of 15)
INPP5A	-0.220049	0.618861	-3.95274	0.0092234	-2.17183	chr10	134407001	134408000	1	55648	0.608163	0.501916	0.416431	0.678808	0.777293	0.730556	Intron (XM_005252681.1/INPP5A, intron 1 of 15)
INPP5A	-0.117854	0.809992	-3.61105	0.0133799	-2.4901	chr10	134347001	134348000	1	-3283	0.721805	0.765625	0.765766	0.813725	0.875	0.918033	Distal Intergenic
INPP5D	-0.164379	0.802324	-2.58849	0.0453703	-3.5748	chr2	234104001	234105000	1	49206	0.68797	0.821429	0.651007	0.924528	0.943299	0.785714	Exon (NM_001017915.1/INPP5D, exon 18 of 6)
INSC	-0.215055	0.511569	-3.69435	0.0121995	-2.41038	chr11	15665001	15666000	1	455267	0.36413	0.455357	0.392638	0.516779	0.617347	0.723164	Distal Intergenic
INSC	0.121841	0.542368	2.65878	0.0415128	-3.49466	chr11	15279001	15280000	1	69267	0.7	0.551724	0.55814	0.5	0.489796	0.454545	Distal Intergenic
INSC	-0.138644	0.593645	-2.62427	0.0433606	-3.53393	chr11	15651001	15652000	1	441267	0.475177	0.557252	0.540541	0.602649	0.769231	0.617021	Distal Intergenic
INSL3	-0.105079	0.799752	-4.02948	0.00850499	-2.10351	chr19	17943001	17944000	2	-10618	0.715415	0.779661	0.746562	0.837165	0.834928	0.884783	Exon (NM_000215.3/JAK3, exon 18 of 24)
INSL6	0.140466	0.591962	4.02391	0.00855494	-2.10843	chr9	5183001	5184000	2	1618	0.666667	0.714286	0.605634	0.553571	0.522727	0.488889	Promoter (1-2kb)
IPCEF1	-0.124301	0.529602	-3.11479	0.0237247	-2.99314	chr6	154640001	154641000	2	10215	0.48913	0.5	0.413223	0.525773	0.619048	0.630435	Intron (NM_001130699.1/IPCEF1, intron 1 of 12)
IPO7	-0.153532	0.844186	-2.78969	0.0352438	-3.34725	chr11	9389001	9390000	1	-16169	0.674603	0.834862	0.792793	0.96988	0.948148	0.844828	Distal Intergenic
IQCA1P1	-0.206787	0.749043	-5.48852	0.00212922	-1.0098	chr7	150906001	150907000	2	-13390	0.686275	0.679245	0.571429	0.822222	0.868421	0.866667	Intron (XM_005249931.1/ABCF2, intron 15 of 15)
IQCA1P1	-0.161772	0.179119	-4.27716	0.00658592	-1.8908	chr7	150904001	150905000	2	-11390	0.106383	0.16129	0.027027	0.265823	0.24	0.274194	3' UTR
IQCB2P	-0.103935	0.340002	-2.5648	0.0467568	-3.60197	chr6	28000001	28001000	1	21672	0.230769	0.333333	0.3	0.352941	0.368421	0.454545	Distal Intergenic
IQCC	0.168667	0.691476	3.0239	0.026458	-3.09029	chr1	32669001	32670000	1	-1236	0.76087	0.775862	0.790698	0.5	0.714286	0.607143	Promoter (1-2kb)
IQCH-AS1	0.209242	0.620561	2.54088	0.0482029	-3.62946	chr15	67701001	67702000	2	111311	0.904255	0.650602	0.62069	0.460674	0.550562	0.536585	Intron (NM_001031715.2/IQCH, intron 14 of 20)
IQGAP1	-0.152702	0.552946	-2.61461	0.0438935	-3.54495	chr15	90930001	90931000	1	-473	0.346734	0.531915	0.551136	0.613924	0.635468	0.638498	Promoter (<=1kb)
IQGAP2	-0.11337	0.595011	-2.57957	0.0458872	-3.58503	chr5	75838001	75839000	1	-4239	0.533333	0.561644	0.52	0.651515	0.732143	0.571429	Intron (XM_005248413.1/IQGAP2, intron 2 of 34)
IQSEC1	-0.143482	0.838142	-2.9724	0.0281603	-3.146	chr3	13029001	13030000	2	-19803	0.668919	0.785047	0.845238	0.884615	0.918367	0.926667	Intron (NM_001134382.2/IQSEC1, intron 1 of 13)
IQSEC1	-0.108835	0.854069	-2.86829	0.0319819	-3.26	chr3	13112001	13113000	2	1617	0.738806	0.858065	0.802083	0.923077	0.866667	0.935714	Promoter (1-2kb)
IRAK2	0.252308	0.531741	3.31423	0.0187594	-2.78528	chr3	10202001	10203000	1	-3561	0.631579	0.736842	0.605263	0.259259	0.4375	0.52	Distal Intergenic
IRF1	-0.108983	0.817649	-2.85036	0.0326957	-3.27982	chr5	131828001	131829000	2	-1536	0.683333	0.816667	0.789474	0.866667	0.878788	0.870968	Promoter (1-2kb)
IRF5	-0.155803	0.69959	-2.60748	0.0442912	-3.55308	chr7	128576001	128577000	1	-976	0.490066	0.708333	0.666667	0.772727	0.768786	0.79096	Promoter (<=1kb)
IRF7	0.150538	0.27228	3.54604	0.0143908	-2.55328	chr11	615001	616000	2	0	0.420586	0.305292	0.31677	0.192359	0.247651	0.151023	Promoter (<=1kb)
IRGC	0.251419	0.697138	6.18074	0.00120857	-0.609512	chr19	44202001	44203000	1	-17214	0.793103	0.833333	0.842105	0.571429	0.5	0.642857	Distal Intergenic
IRS2	-0.261875	0.754248	-2.95343	0.0288175	-3.16664	chr13	110532001	110533000	2	-93087	0.454545	0.8	0.615385	0.916667	0.85	0.888889	Distal Intergenic
IRS2	-0.183911	0.250468	-2.63955	0.0425315	-3.51652	chr13	110492001	110493000	2	-53087	0.0476191	0.210526	0.217391	0.451613	0.263158	0.3125	Distal Intergenic
IRX1	0.149398	0.562043	5.21251	0.00270893	-1.18889	chr5	3587001	3588000	1	-8168	0.6	0.684211	0.626016	0.461538	0.493827	0.506667	Distal Intergenic
ISCA1P1	-0.300784	0.485539	-5.19881	0.00274216	-1.19809	chr5	62320001	62321000	2	-246830	0.230769	0.40625	0.368421	0.571429	0.7	0.636364	Distal Intergenic
ISLR2	-0.123872	0.61773	-3.87533	0.0100187	-2.24191	chr15	74418001	74419000	1	-1544	0.51087	0.593407	0.563107	0.693333	0.636364	0.709302	Promoter (1-2kb)
ISYNA1	-0.239713	0.448449	-3.50448	0.015082	-2.5941	chr19	18575001	18576000	2	-25890	0.35	0.448276	0.1875	0.581395	0.586207	0.537313	Intron (NM_006532.3/ELL, intron 4 of 11)
ITGA11	-0.118872	0.813899	-4.68733	0.00439679	-1.56396	chr15	68645001	68646000	2	11681	0.713235	0.779661	0.770492	0.888889	0.851485	0.87963	Intron (XM_005254228.1/ITGA11, intron 5 of 27)
ITGA11	-0.214286	0.642708	-3.06628	0.0251424	-3.0448	chr15	68622001	68623000	2	34681	0.431034	0.518519	0.657143	0.764706	0.818182	0.666667	Intron (XM_005254228.1/ITGA11, intron 13 of 27)
ITGA2	-0.114911	0.447005	-4.19385	0.00717018	-1.96102	chr5	52283001	52284000	1	-1156	0.348432	0.390728	0.429487	0.48	0.512195	0.521186	Promoter (1-2kb)
ITGA5	-0.292439	0.495793	-3.51278	0.014939	-3.58312	chr12	54816001	54817000	2	6050	0.116022	0.227684	0.22328	0.337278	0.408284	0.346591	Promoter (2-3kb)
ITGA6	-0.1447	0.218187	-5.03296	0.00318408	-1.3119	chr2	173326001	173327000	1	33687	0.0897959	0.176166	0.171548	0.294798	0.295203	0.281609	Intron (XM_005246533.1/ITGA6, intron 1 of 25)
ITGA6	0.151753	0.171469	3.65545	0.0127355	-2.44744	chr2	173245001	173246000	1	-45954	0.261905	0.168539	0.311594	0.0631579	0.111888	0.111732	Distal Intergenic
ITGA9	-0.147157	0.53938	-2.56873	0.0465234	-3.59745	chr3	37497001	37498000	1	3188	0.339806	0.520408	0.53719	0.59	0.62931	0.619565	Intron (NM_002207.2/ITGA9, intron 1 of 27)
ITGAE	-0.175055	0.544559	-2.80421	0.0346148	-3.33106	chr17	3704001	3705000	2	0	0.334828	0.549337	0.486928	0.664495	0.659847	0.571918	Promoter (<=1kb)
ITGB3	-0.110731	0.130233	-5.12821	0.00292101	-1.24598	chr17	45335001	45336000	1	3793	0.0925926	0.0638298	0.0681818	0.166667	0.173913	0.216216	Intron (NM_000212.2/ITGB3, intron 1 of 14)
ITGB5	0.223276	0.511481	3.34328	0.018138	-2.75563	chr3	124564001	124565000	2	41144	0.623853	0.596154	0.649351	0.541667	0.366197	0.291667	Intron (XM_005247436.1/ITGB5, intron 4 of 13)
ITGB5	0.245948	0.560474	2.82874	0.03358	-3.30378	chr3	124578001	124579000	2	27144	0.792208	0.623894	0.634241	0.290155	0.443396	0.578947	Exon (XM_005247436.1/ITGB5, exon 3 of 14)
ITGB6	-0.107194	0.547919	-4.07755	0.00808744	-2.0613	chr2	161070001	161071000	2	-13177	0.532374	0.465517	0.485075	0.598485	0.629139	0.576923	Intron (XM_005246537.1/ITGB6, intron 1 of 15)
ITIH3	-0.107234	0.852969	-2.8123	0.0342697	-3.32205	chr3	52838001	52839000	1	9217	0.722944	0.821522	0.853591	0.887538	0.923937	0.908284	Exon (XM_005265107.1/ITIH3, exon 14 of 16)
ITK	-0.102708	0.383354	-2.6575	0.0415799	-3.49612	chr5	156607001	156608000	1	0	0.347339	0.355556	0.293103	0.437299	0.496454	0.37037	Promoter (<=1kb)
ITM2C	-0.149113	0.644398	-2.62213	0.0434776	-3.53636	chr2	231713001	231714000	1	-15546	0.533333	0.533333	0.642857	0.666667	0.666667	0.823529	Distal Intergenic
ITPKB-IT1	-0.260205	0.352425	-3.39488	0.0170902	-2.70337	chr1	226865001	226866000	2	-2232	0.189189	0.2	0.277778	0.322581	0.6	0.525	Promoter (2-3kb)
ITPKB-IT1	-0.195178	0.577122	-3.29554	0.0191716	-2.80443	chr1	226825001	226826000	2	36769	0.437803	0.490066	0.51073	0.736486	0.738889	0.548757	Exon (NM_002221.3/ITPKB, exon 7 of 8)
JAG1	-0.200528	0.816173	-9.81335	0.00011862	0.6943	chr20	10626001	10627000	2	27694	0.72	0.693548	0.734177	0.918919	0.933333	0.897059	Exon (NM_000214.2/JAG1, exon 15 of 26)
JAK1	-0.235173	0.39447	-3.20537	0.0213084	-2.89781	chr1	65428001	65429000	2	3187	0.216346	0.309735	0.304569	0.620513	0.554545	0.361111	Intron (NM_002227.2/JAK1, intron 1 of 24)
JARID2	-0.164102	0.840979	-2.98639	0.0276862	-3.13082	chr6	15494001	15495000	1	41589	0.714286	0.6875	0.875	0.96	0.9	0.909091	Intron (NM_004973.3/JARID2, intron 6 of 17)
JPH2	0.103304	0.757319	2.74754	0.0371419	-3.39444	chr20	42746001	42747000	2	69218	0.782609	0.792453	0.851852	0.69697	0.652174	0.767857	Intron (NM_020433.4/JPH2, intron 3 of 5)
JPH3	0.127023	0.448929	4.15141	0.00749042	-1.99731	chr16	87682001	87683000	1	45508	0.537778	0.533662	0.465882	0.350954	0.421227	0.384071	Intron (NR_073379.2/JPH3, intron 2 of 5)
KALRN	-0.150181	0.462897	-2.91799	0.0300906	-3.20535	chr3	124284001	124285000	1	-18506	0.402597	0.415584	0.345238	0.43956	0.553191	0.621212	Intron (NM_001024660.3/KALRN, intron 34 of 59)
KANK2	0.134366	0.0894054	5.32021	0.00246333	-1.11759	chr19	11315001	11316000	2	-6758	0.169014	0.157895	0.142857	0	0	0.0666667	Exon (NM_020812.3/DOCK6, exon 40 of 48)
KANK2	0.16983	0.545049	3.7217	0.0118379	-2.38451	chr19	11314001	11315000	2	-5758	0.671429	0.538462	0.68	0.419753	0.481481	0.479167	Exon (NM_020812.3/DOCK6, exon 40 of 48)
KAT6B	0.139711	0.279267	3.1748	0.0220917	-2.9298	chr10	76582001	76583000	1	-1685	0.28125	0.396552	0.369565	0.218182	0.261905	0.148148	Promoter (1-2kb)
KAZN	-0.183241	0.659781	-5.70289	0.00177683	-0.878655	chr1	14342001	14343000	1	122350	0.560976	0.585366	0.55814	0.7	0.744681	0.809524	Intron (XM_005245795.1/KAZN, intron 1 of 16)
KAZN	0.219746	0.756669	4.59038	0.00482717	-1.63843	chr1	15221001	15222000	1	-28625	0.852941	0.884615	0.862069	0.551724	0.730769	0.657895	Intron (XM_005245795.1/KAZN, intron 3 of 16)
KBTBD2	-0.136808	0.756425	-5.01685	0.00323122	-1.32319	chr7	32935001	32936000	2	-3533	0.701299	0.682353	0.680412	0.831325	0.865385	0.777778	Distal Intergenic
KBTBD8	0.181134	0.554439	3.19484	0.0215745	-2.9088	chr3	66845001	66846000	1	-202727	0.681818	0.631579	0.621622	0.40625	0.4	0.585366	Distal Intergenic
KCNA2	-0.236199	0.516012	-3.31306	0.018785	-2.78647	chr1	111178001	111179000	2	-3905	0.272727	0.485714	0.435294	0.666667	0.69863	0.537037	Distal Intergenic
KCNC4	0.150522	0.780748	2.75537	0.0367811	-3.38565	chr1	110763001	110764000	1	9665	0.871795	0.818182	0.878049	0.642857	0.821429	0.652174	Intron (NM_001039574.2/KCNC4, intron 1 of 3)
KCNG3	-0.139562	0.544676	-3.52922	0.0146661	-2.56975	chr2	42717001	42718000	2	3237	0.413333	0.488095	0.523256	0.603175	0.666667	0.573529	Intron (NM_133329.5/KCNG3, intron 1 of 1)
KCNH2	0.337604	0.366968	3.18552	0.0218134	-2.91856	chr7	150660001	150661000	2	-7084	0.368421	0.6	0.638889	0.318182	0.25	0.0263158	Intron (NM_000238.3/KCNH2, intron 2 of 14)
KCNH6	-0.203114	0.682848	-3.79627	0.010912	-2.31471	chr17	61597001	61598000	1	-2695	0.516129	0.608696	0.619048	0.77551	0.875	0.702703	Promoter (2-3kb)
KCNIP1	0.121673	0.603098	2.5334	0.0486647	-3.63807	chr5	169781001	169782000	1	510	0.625	0.646465	0.720339	0.5625	0.457143	0.607143	Promoter (<=1kb)
KCNIP2	0.110527	0.516094	2.68738	0.0400461	-3.46224	chr10	103591001	103592000	2	-806	0.592334	0.508403	0.613333	0.5	0.4	0.48249	Promoter (<=1kb)
KCNIP3	0.257344	0.534252	3.30688	0.0189203	-2.7928	chr2	95999001	96000000	1	-12768	0.62649	0.771791	0.590491	0.301794	0.377632	0.537313	Intron (NM_013434.4/KCNIP3, intron 2 of 8)
KCNIP3	0.288623	0.562104	3.00623	0.027029	-3.10935	chr2	96000001	96001000	1	-11768	0.635417	0.865854	0.617978	0.285714	0.418367	0.549296	Intron (NM_013434.4/KCNIP3, intron 2 of 8)
KCNJ4	-0.116364	0.213109	-2.68088	0.0403747	-3.4696	chr22	38850001	38851000	2	205	0.109974	0.151581	0.203226	0.322457	0.296412	0.195006	Promoter (<=1kb)
KCNK12	0.10569	0.525129	2.61471	0.043888	-3.54484	chr2	47761001	47762000	2	35470	0.637427	0.562069	0.534426	0.435294	0.447977	0.533582	Intron (NM_022055.1/KCNK12, intron 1 of 1)
KCNK17	0.132929	0.761136	3.60895	0.0134112	-2.49213	chr6	39259001	39260000	2	22236	0.901442	0.804455	0.776903	0.689076	0.713942	0.680995	Distal Intergenic
KCNK3	-0.225328	0.638818	-3.43286	0.0163621	-2.66523	chr2	26943001	26944000	1	-3355	0.538462	0.46	0.58	0.727273	0.875	0.652174	Intron (NM_002246.2/KCNK3, intron 1 of 1)
KCNK9	0.101302	0.883375	3.61595	0.013307	-2.48537	chr8	140748001	140749000	2	-32702	0.918367	0.912281	0.971429	0.863636	0.83908	0.795455	Intron (XM_005251077.1/TRAPPC9, intron 21 of 22)
KCNMA1	-0.192919	0.778891	-2.82803	0.0336092	-3.30456	chr10	79410001	79411000	2	-12424	0.6	0.74359	0.703704	0.911765	0.75	0.964286	Distal Intergenic
KCNMB3	-0.263965	0.470079	-2.64816	0.0420723	-3.50673	chr3	178986001	178987000	2	-1163	0.166667	0.405594	0.442029	0.613402	0.726619	0.466165	Promoter (1-2kb)
KCNQ1	-0.163944	0.660801	-2.93579	0.0294437	-3.18588	chr11	2484001	2485000	1	1335	0.561404	0.545455	0.62963	0.787879	0.62963	0.810811	Promoter (1-2kb)
KCNQ1	0.173224	0.716756	2.82904	0.0335674	-3.30344	chr11	2571001	2572000	1	88335	0.846154	0.799392	0.764557	0.504098	0.666667	0.719665	Intron (NM_000218.2/KCNQ1, intron 2 of 15)
KCNQ1DN	0.105243	0.53623	5.08708	0.0030314	-1.27426	chr11	2833001	2834000	1	-57263	0.589189	0.602564	0.574803	0.477876	0.462312	0.510638	Intron (NM_000218.2/KCNQ1, intron 15 of 15)
KCNQ1DN	0.135572	0.440291	2.59414	0.0450464	-3.56834	chr11	2884001	2885000	1	-6263	0.597166	0.521193	0.405872	0.341463	0.375445	0.400607	Distal Intergenic
KCNQ1OT1	-0.126986	0.574557	-4.28839	0.00651138	-1.88143	chr11	2779001	2780000	2	-57773	0.564593	0.5	0.468599	0.630208	0.655502	0.62844	Intron (NM_000218.2/KCNQ1, intron 11 of 15)
KCNQ1OT1	0.140562	0.54203	3.44849	0.0160727	-2.64962	chr11	2730001	2731000	2	-8773	0.601626	0.607229	0.628079	0.475	0.395225	0.545024	Intron (NM_000218.2/KCNQ1, intron 11 of 15)
KCNQ2	-0.16697	0.500977	-3.37867	0.0174118	-2.71973	chr20	62113001	62114000	2	-9008	0.312796	0.450549	0.48913	0.585366	0.564246	0.603774	Distal Intergenic
KCNQ5-AS1	-0.119302	0.894053	-2.83192	0.0334481	-3.30025	chr6	73870001	73871000	2	-16764	0.875	0.74359	0.884615	0.958333	0.958333	0.944444	Intron (NM_001160130.1/KCNQ5, intron 9 of 12)
KCNQ5-IT1	-0.131385	0.729329	-2.84295	0.0329959	-3.28802	chr6	73480001	73481000	1	139916	0.572917	0.723077	0.694915	0.804878	0.754098	0.826087	Intron (NM_001160130.1/KCNQ5, intron 1 of 12)
KCNQ5-IT1	-0.121188	0.799962	-2.68031	0.0404035	-3.47025	chr6	73336001	73337000	1	-3085	0.642458	0.797203	0.778443	0.859551	0.845714	0.876404	Intron (NM_001160130.1/KCNQ5, intron 1 of 12)
KCNS3	0.136152	0.545383	2.68958	0.0399359	-3.45976	chr2	18158001	18159000	1	98056	0.674312	0.544444	0.621622	0.418478	0.455621	0.557823	Distal Intergenic
KCTD1	-0.121049	0.939476	-2.99801	0.0272993	-3.11824	chr18	24133001	24134000	2	-3223	0.827586	0.965517	0.84375	1	1	1	Intron (NM_198991.3/KCTD1, intron 2 of 5)
KCTD12	0.128804	0.681058	3.14656	0.022844	-2.95952	chr13	77456001	77457000	2	3540	0.783505	0.728324	0.724551	0.561728	0.694301	0.593939	3' UTR
KCTD13	0.103974	0.373676	2.81286	0.0342458	-3.32142	chr16	29938001	29939000	2	-456	0.425081	0.375954	0.475954	0.307985	0.284133	0.372951	Promoter (<=1kb)
KCTD16	0.129934	0.626608	3.82594	0.0105666	-2.28725	chr5	143619001	143620000	1	34035	0.660194	0.722222	0.692308	0.512821	0.554455	0.617647	Intron (NM_020768.3/KCTD16, intron 3 of 3)
KCTD20	-0.121764	0.939118	-3.46113	0.0158428	-2.63704	chr6	36458001	36459000	1	47203	0.805556	0.925926	0.903226	1	1	1	3' UTR
KCTD7	-0.103175	0.27305	-3.44543	0.0161288	-2.65268	chr7	66096001	66097000	1	2133	0.194969	0.226994	0.242424	0.358779	0.272277	0.342857	Promoter (2-3kb)
KCTD7	-0.152973	0.294734	-2.94293	0.0291885	-3.17809	chr7	66094001	66095000	1	133	0.194787	0.235294	0.224662	0.321569	0.308017	0.484076	Promoter (<=1kb)
KDELC1P1	-0.123665	0.849874	-2.83785	0.0332043	-3.29368	chr5	127594001	127595000	1	149104	0.84375	0.793103	0.727273	0.853659	0.911765	0.969697	3' UTR
KDELR2	-0.157531	0.596021	-2.57763	0.0460006	-3.58725	chr7	6515001	6516000	2	7849	0.406593	0.632353	0.512821	0.666667	0.716667	0.641026	Intron (NM_001100603.1/KDELR2, intron 1 of 3)
KDM3A	0.116844	0.596288	3.03198	0.0262015	-3.0816	chr2	86670001	86671000	1	1417	0.696429	0.63913	0.628571	0.502793	0.50211	0.608696	Promoter (1-2kb)
KDM4B	0.185353	0.663929	6.55974	0.000904902	-0.416889	chr19	5060001	5061000	1	-52898	0.732673	0.78	0.757143	0.617647	0.559524	0.536585	Intron (XM_005259521.1/KDM4B, intron 6 of 23)
KDM4B	0.135274	0.77208	4.65769	0.00452354	-1.58656	chr19	4984001	4985000	1	14877	0.890585	0.836676	0.791889	0.71224	0.699314	0.701775	Intron (XM_005259521.1/KDM4B, intron 1 of 23)
KDM4B	0.164687	0.680495	3.00035	0.0272218	-3.1157	chr19	5061001	5062000	1	-51898	0.86736	0.759943	0.661211	0.581006	0.58548	0.627968	Intron (XM_005259521.1/KDM4B, intron 6 of 23)
KDM4C	-0.228685	0.434315	-3.19393	0.021598	-2.90976	chr9	6703001	6704000	1	-16863	0.179645	0.357426	0.422846	0.589083	0.475289	0.581599	Distal Intergenic
KIAA0196	0.107917	0.658428	2.97353	0.0281216	-3.14477	chr8	126082001	126083000	2	21061	0.720833	0.693878	0.722449	0.543478	0.598007	0.671924	Intron (NM_014846.3/KIAA0196, intron 9 of 28)
KIAA0226	0.113673	0.649897	3.18411	0.0218498	-2.92004	chr3	197440001	197441000	2	22773	0.733333	0.716535	0.67033	0.653846	0.542553	0.582781	Intron (NM_014687.1/KIAA0226, intron 2 of 19)
KIAA0247	-0.139155	0.362684	-3.4546	0.0159611	-2.64354	chr14	70140001	70141000	1	15133	0.282828	0.333333	0.263158	0.361111	0.444444	0.491228	Intron (NM_014734.3/KIAA0247, intron 2 of 5)
KIAA0895	-0.111172	0.615471	-3.11504	0.0237174	-2.99286	chr7	36335001	36336000	2	70514	0.506329	0.565217	0.608108	0.688172	0.7	0.625	Intron (NM_030636.2/EEPD1, intron 6 of 7)
KIAA0930	0.124112	0.515844	2.70262	0.0392879	-3.44502	chr22	45608001	45609000	2	0	0.644007	0.576412	0.513282	0.400515	0.445386	0.515464	Promoter (<=1kb)
KIAA0947	0.102474	0.628502	3.29728	0.0191328	-2.80264	chr5	5651001	5652000	1	228215	0.705882	0.666667	0.666667	0.633333	0.56	0.538462	Distal Intergenic
KIAA1109	-0.217991	0.513757	-7.93906	0.00035035	0.155181	chr4	122994001	122995000	1	-78488	0.423077	0.410256	0.380952	0.586207	0.615385	0.666667	Distal Intergenic
KIAA1109	0.136684	0.109756	2.99926	0.0272579	-3.11689	chr4	122998001	122999000	1	-74488	0.245614	0.188679	0.1	0.0909091	0	0.0333333	Distal Intergenic
KIAA1109	-0.185825	0.672257	-2.86084	0.0322765	-3.26823	chr4	123000001	123001000	1	-72488	0.447619	0.684783	0.605634	0.785714	0.791045	0.71875	Distal Intergenic
KIAA1109	-0.150294	0.779759	-2.65584	0.041667	-3.498	chr4	123069001	123070000	1	-3488	0.617647	0.675676	0.820513	0.847826	0.825	0.891892	Distal Intergenic
KIAA1217	0.160479	0.658861	2.56327	0.0468475	-3.60372	chr10	24535001	24536000	1	6955	0.704388	0.74772	0.765193	0.477958	0.548913	0.708995	Intron (NM_001098500.1/KIAA1217, intron 3 of 18)
KIAA1324L	0.189194	0.417019	6.2162	0.0011756	-0.590745	chr7	86629001	86630000	2	-17538	0.545455	0.466667	0.522727	0.307692	0.297872	0.361702	Intron (NM_001142749.2/KIAA1324L, intron 1 of 21)
KIAA1456	0.211765	0.258758	3.88636	0.00990074	-2.23186	chr8	12829001	12830000	1	-18496	0.442857	0.366972	0.284091	0.114504	0.111111	0.23301	Intron (NM_020844.2/KIAA1456, intron 1 of 4)
KIAA1462	0.235752	0.697877	2.66726	0.0410718	-3.48503	chr10	30304001	30305000	2	28745	0.792593	0.873418	0.78125	0.457627	0.510638	0.771739	3' UTR
KIAA1467	0.159651	0.633393	2.92632	0.0297859	-3.19623	chr12	13213001	13214000	1	15686	0.822581	0.691176	0.625899	0.526316	0.590909	0.543478	Intron (XM_005253450.1/KIAA1467, intron 3 of 9)
KIAA1551	0.100164	0.71634	3.76192	0.011328	-2.34673	chr12	32114001	32115000	1	1586	0.723404	0.8	0.775862	0.686275	0.666667	0.645833	Promoter (1-2kb)
KIF1B	-0.113824	0.417575	-2.73269	0.037837	-3.41113	chr1	10230001	10231000	1	-39606	0.353211	0.398936	0.329843	0.538462	0.485	0.4	Intron (NM_001105562.2/UBE4B, intron 24 of 27)
KIF21B	-0.104058	0.538696	-2.53533	0.0485451	-3.63584	chr1	200989001	200990000	2	2828	0.411894	0.517241	0.530864	0.567647	0.63786	0.566667	Promoter (2-3kb)
KIF26A	-0.136114	0.71993	-2.58747	0.0454292	-3.57597	chr14	104803001	104804000	1	197941	0.583333	0.724138	0.648148	0.703704	0.833333	0.826923	Distal Intergenic
KIF26B	-0.228641	0.53694	-5.67352	0.00182087	-0.896226	chr1	245495001	245496000	1	176714	0.392857	0.4375	0.4375	0.571429	0.676471	0.705882	Intron (NM_018012.3/KIF26B, intron 2 of 14)
KIF26B	-0.183665	0.832262	-4.04573	0.00836115	-2.08919	chr1	245517001	245518000	1	198714	0.764706	0.809524	0.647059	0.904762	0.944444	0.923077	Intron (NM_018012.3/KIF26B, intron 2 of 14)
KIF26B	-0.113877	0.634725	-3.86754	0.0101029	-2.24903	chr1	245496001	245497000	1	177714	0.571429	0.622867	0.539062	0.686971	0.721973	0.666045	Intron (NM_018012.3/KIF26B, intron 2 of 14)
KIF26B	0.220258	0.684389	3.22714	0.0207692	-2.87512	chr1	245238001	245239000	1	-79287	0.755396	0.813725	0.814433	0.512195	0.487179	0.723404	Intron (NM_032328.3/EFCAB2, intron 4 of 7)
KIF26B	0.106166	0.732602	2.69527	0.0396514	-3.45332	chr1	245534001	245535000	1	215714	0.769409	0.764286	0.823362	0.605413	0.703311	0.729834	Intron (NM_018012.3/KIF26B, intron 3 of 14)
KIRREL	0.15804	0.236007	3.56678	0.0140592	-2.53303	chr1	157948001	157949000	1	-14063	0.268617	0.404858	0.271605	0.131783	0.147059	0.192118	Distal Intergenic
KIT	-0.113278	0.221659	-3.86753	0.010103	-2.24904	chr4	55575001	55576000	1	50877	0.162162	0.180723	0.152174	0.315068	0.296296	0.223529	Exon (NM_000222.2/KIT, exon 7 of 21)
KLF13	-0.115702	0.777864	-3.95208	0.00922983	-2.17241	chr15	31598001	31599000	1	-20083	0.724832	0.69403	0.741176	0.859649	0.784483	0.863014	Distal Intergenic
KLF16	-0.225847	0.784374	-2.98056	0.0278826	-3.13714	chr19	1869001	1870000	2	-5437	0.65625	0.789474	0.568627	0.8	1	0.891892	Distal Intergenic
KLF6	0.162846	0.655318	2.71125	0.0388652	-3.43527	chr10	3680001	3681000	2	146473	0.850837	0.715076	0.644309	0.514943	0.613208	0.593533	Distal Intergenic
KLF7	0.161817	0.606614	2.70717	0.0390642	-3.43987	chr2	208016001	208017000	2	13699	0.6	0.727273	0.735294	0.424242	0.586207	0.566667	Intron (NM_003709.3/KLF7, intron 1 of 3)
KLF9	0.122068	0.379684	3.10703	0.0239454	-3.00137	chr9	73103001	73104000	2	-73428	0.428571	0.502959	0.390625	0.28022	0.306878	0.368852	Distal Intergenic
KLF9	0.210557	0.439639	2.95192	0.0288706	-3.16828	chr9	73095001	73096000	2	-65428	0.620545	0.533333	0.480874	0.262651	0.265823	0.474609	Distal Intergenic
KLHDC7A	-0.255527	0.535411	-2.7206	0.0384129	-3.42473	chr1	18684001	18685000	1	-122424	0.484848	0.321429	0.416667	0.48	0.7	0.809524	Intron (NM_032880.4/IGSF21, intron 4 of 9)
KLHDC7B	0.121992	0.373207	3.49293	0.0152805	-2.6055	chr22	50986001	50987000	1	0	0.403974	0.391691	0.506944	0.313559	0.308311	0.314763	Promoter (<=1kb)
KLHL20	-0.110735	0.570027	-3.15964	0.0224921	-2.94574	chr1	173683001	173684000	1	-63	0.482955	0.551471	0.509554	0.664286	0.564417	0.647482	Promoter (<=1kb)
KLHL21	0.152792	0.674184	2.89421	0.0309796	-3.23144	chr1	6656001	6657000	2	5929	0.833333	0.676471	0.741935	0.666667	0.538462	0.588235	Intron (NM_014851.2/KLHL21, intron 2 of 3)
KLHL29	-0.151262	0.835217	-3.18328	0.0218713	-2.92091	chr2	23554001	23555000	1	-53298	0.730769	0.857988	0.69	0.909091	0.935294	0.888158	Distal Intergenic
KLHL38	0.220746	0.658858	4.59856	0.00478907	-1.63209	chr8	124631001	124632000	2	33190	0.769231	0.846154	0.692308	0.5	0.545455	0.6	Distal Intergenic
KLHL42	-0.10069	0.712298	-3.12894	0.0233277	-2.97813	chr12	27996001	27997000	1	62814	0.618968	0.721667	0.645224	0.741088	0.764791	0.782051	Distal Intergenic
KLHL6	-0.162964	0.266964	-2.87823	0.0315934	-3.24904	chr3	183309001	183310000	2	-35502	0.0688259	0.286501	0.201117	0.354626	0.34	0.350711	Distal Intergenic
KLK1	0.216818	0.487351	3.64415	0.0128961	-2.45826	chr19	51326001	51327000	2	43	0.578947	0.625	0.583333	0.25	0.461538	0.425287	Promoter (<=1kb)
KLK7	0.112966	0.410106	3.34504	0.0181011	-2.75384	chr19	51486001	51487000	2	71	0.482143	0.428571	0.489051	0.364486	0.298077	0.398305	Promoter (<=1kb)
KLRC2	-0.104861	0.826085	-3.02271	0.0264962	-3.09158	chr12	10586001	10587000	2	1592	0.727273	0.818182	0.77551	0.828571	0.906977	0.9	Promoter (1-2kb)
KLRD1	-0.158716	0.58053	-3.57217	0.0139746	-2.52779	chr12	10459001	10460000	1	-413	0.552542	0.491166	0.459807	0.708812	0.690763	0.580087	Promoter (<=1kb)
KPNA6	0.17283	0.572421	2.65418	0.041754	-3.49989	chr1	32617001	32618000	1	8477	0.785714	0.552239	0.638554	0.537736	0.478723	0.441558	Intron (NM_012316.4/KPNA6, intron 1 of 13)
KRBA1	-0.108056	0.404257	-2.92729	0.0297508	-3.19517	chr7	149412001	149413000	1	0	0.307087	0.356394	0.387205	0.409434	0.44843	0.51699	Promoter (<=1kb)
KRBOX1	0.172053	0.443588	3.73952	0.0116088	-2.36772	chr3	42979001	42980000	1	1167	0.517647	0.4625	0.608696	0.411765	0.333333	0.327586	Promoter (1-2kb)
KRCC1	-0.119373	0.779972	-4.20816	0.0070658	-1.94888	chr2	88357001	88358000	2	-1686	0.721154	0.673469	0.766234	0.852273	0.825581	0.841121	Promoter (1-2kb)
KREMEN2	-0.325992	0.513644	-6.12692	0.0012607	-0.638307	chr16	3016001	3017000	1	1784	0.258268	0.364865	0.428811	0.707921	0.710059	0.61194	Promoter (1-2kb)
KRR1	0.104943	0.23221	2.83361	0.0333783	-3.29837	chr12	76100001	76101000	2	-194583	0.34375	0.275	0.235294	0.205882	0.133333	0.2	Distal Intergenic
KRT18P16	-0.149379	0.494955	-6.2488	0.00114621	-0.573627	chr5	123210001	123211000	1	238244	0.40625	0.4	0.454545	0.55814	0.555556	0.595238	Distal Intergenic
KRT18P19	0.235427	0.735064	3.79745	0.010898	-2.31362	chr2	190212001	190213000	2	-34690	0.95	0.775	0.833333	0.552632	0.709677	0.589744	Exon (XR_241365.1/LOC101927252, exon 3 of 3)
KRT18P33	-0.138578	0.728959	-3.05969	0.0253421	-3.05185	chr2	65849001	65850000	1	-43562	0.572917	0.70339	0.702703	0.75	0.82	0.824742	Distal Intergenic
KRT18P39	0.168749	0.697073	2.96593	0.0283825	-3.15303	chr2	204609001	204610000	2	20355	0.684211	0.777778	0.882353	0.6	0.571429	0.666667	Distal Intergenic
KRT18P66	-0.162603	0.797972	-3.28065	0.0195075	-2.81975	chr9	30799001	30800000	1	25540	0.612245	0.764045	0.773723	0.857895	0.867647	0.912281	Distal Intergenic
KRT19	-0.130513	0.489097	-2.66801	0.0410333	-3.48419	chr17	39685001	39686000	2	-360	0.317487	0.47993	0.474104	0.542222	0.573913	0.546926	Promoter (<=1kb)
KRT3	-0.145725	0.482802	-5.08328	0.00304185	-1.27689	chr12	53193001	53194000	2	-3109	0.374332	0.406667	0.448819	0.572368	0.57554	0.519084	Distal Intergenic
KRT36	0.166011	0.46948	2.94478	0.0291227	-3.17607	chr17	39649001	39650000	2	-202	0.653061	0.476923	0.527473	0.327273	0.382609	0.449541	Promoter (<=1kb)
KRT38	0.134829	0.423422	2.80242	0.0346916	-3.33305	chr17	39590001	39591000	2	6596	0.533333	0.544218	0.394958	0.317757	0.354037	0.396226	Downstream (1-2kb)
KRT8	0.121159	0.64168	4.98158	0.00333727	-1.34807	chr12	53369001	53370000	2	-25351	0.663717	0.715789	0.727273	0.581699	0.598639	0.562963	Distal Intergenic
KRT86	-0.116169	0.889608	-3.4339	0.0163427	-2.66419	chr12	52700001	52701000	1	4352	0.78125	0.821429	0.891892	0.961538	0.92	0.961538	Exon (XM_005268868.1/KRT86, exon 8 of 10)
KRT8P13	-0.207492	0.413924	-6.92955	0.00069105	-0.244948	chr3	170217001	170218000	1	3847	0.3125	0.322581	0.295455	0.461538	0.533333	0.55814	Intron (NM_020949.2/SLC7A14, intron 3 of 7)
KRT8P32	-0.154061	0.512662	-5.03438	0.00317995	-1.3109	chr5	97739001	97740000	2	-9687	0.37931	0.452174	0.47541	0.576	0.581967	0.611111	Distal Intergenic
KRT8P7	0.207613	0.593658	4.37339	0.00597751	-1.81132	chr11	119438001	119439000	2	36092	0.721519	0.689394	0.681481	0.431507	0.446809	0.591241	Distal Intergenic
KRTAP11-1	-0.23631	0.539614	-3.25676	0.0200598	-2.8444	chr21	32254001	32255000	2	-127	0.310606	0.405622	0.548148	0.737903	0.581081	0.654321	Promoter (<=1kb)
KRTAP13-1	-0.131092	0.672253	-3.51087	0.0149733	-2.5878	chr21	31768001	31769000	1	0	0.548	0.643963	0.628159	0.72449	0.700337	0.788571	Promoter (<=1kb)
LACC1	-0.126395	0.907041	-4.50181	0.00526303	-1.70795	chr13	44458001	44459000	1	4032	0.795455	0.85	0.886076	0.956522	0.983607	0.970588	Exon (NM_001128303.1/LACC1, exon 4 of 7)
LACRT	-0.177591	0.637372	-3.18014	0.0219527	-2.9242	chr12	55029001	55030000	2	-338	0.583333	0.586207	0.47619	0.625	0.765625	0.787879	Promoter (<=1kb)
LAMA1	-0.129463	0.761421	-2.69881	0.0394757	-3.44932	chr18	7039001	7040000	2	77813	0.636364	0.694444	0.759259	0.8125	0.9	0.765957	Intron (NM_005559.3/LAMA1, intron 10 of 62)
LAMC2	-0.106838	0.435273	-2.98718	0.0276597	-3.12996	chr1	183164001	183165000	1	8827	0.415205	0.323171	0.407186	0.450331	0.484277	0.531469	Intron (XM_005245150.1/LAMC2, intron 2 of 23)
LAMP1	0.206872	0.468793	2.54444	0.0479842	-3.62535	chr13	113932001	113933000	1	-18436	0.44	0.62963	0.647059	0.259259	0.352941	0.483871	Distal Intergenic
LANCL2	-0.117429	0.637447	-3.4004	0.0169822	-2.69781	chr7	55376001	55377000	1	-56141	0.557421	0.646966	0.531811	0.703735	0.706821	0.67793	Distal Intergenic
LARGE	0.107588	0.872445	2.97588	0.0280414	-3.14222	chr22	34015001	34016000	2	-46753	0.930233	0.939394	0.909091	0.780488	0.892857	0.782609	Intron (XM_005261831.1/LARGE, intron 5 of 15)
LBR	-0.111274	0.833842	-2.87818	0.0315954	-3.24909	chr1	225659001	225660000	2	-42444	0.774892	0.788889	0.770833	0.808081	0.938889	0.921466	Distal Intergenic
LBX1	0.13215	0.876613	2.98517	0.0277273	-3.13215	chr10	103003001	103004000	2	-13047	0.913793	0.960784	0.953488	0.813559	0.888889	0.729167	Distal Intergenic
LCE1A	-0.131311	0.626661	-5.42057	0.00225739	-1.0528	chr1	152798001	152799000	1	-949	0.555882	0.567568	0.559567	0.687732	0.657258	0.731959	Promoter (<=1kb)
LDB3	-0.153367	0.737939	-2.74661	0.0371848	-3.39548	chr10	88466001	88467000	1	37575	0.586667	0.686957	0.710145	0.909091	0.794393	0.740385	Exon (XM_005269465.1/LDB3, exon 9 of 15)
LDB3	0.119579	0.188298	2.62372	0.0433906	-3.53456	chr10	88433001	88434000	1	4575	0.257143	0.212121	0.275	0.05	0.125	0.210526	Intron (XM_005269465.1/LDB3, intron 2 of 14)
LDHAL6A	0.504766	0.43332	4.84136	0.00380046	-1.44908	chr11	18511001	18512000	1	33250	0.769231	0.515152	0.772727	0.0208333	0.307692	0.214286	Intron (XM_005253108.1/TSG101, intron 8 of 10)
LDHAL6B	-0.514481	0.530393	-6.02053	0.00137163	-0.696335	chr15	59575001	59576000	1	75986	0.1	0.411765	0.307692	0.846154	0.789474	0.727273	Intron (NM_004998.3/MYO1E, intron 1 of 27)
LDLR	0.165109	0.744947	3.2833	0.0194471	-2.81701	chr19	11153001	11154000	1	-46037	0.92	0.756303	0.806202	0.617647	0.712963	0.656566	Intron (NM_001128844.1/SMARCA4, intron 31 of 35)
LDLRAD2	-0.19429	0.744036	-3.04975	0.0256469	-3.06251	chr1	22158001	22159000	1	19243	0.516129	0.72	0.704545	0.795918	0.897436	0.830189	Exon (NM_005529.5/HSPG2, exon 81 of 97)
LDLRAD4	-0.224026	0.742966	-6.27337	0.00112461	-0.560812	chr18	13262001	13263000	1	-15104	0.688836	0.583333	0.62069	0.844538	0.824147	0.896254	Intron (NM_181482.4/LDLRAD4, intron 1 of 5)
LECT2	-0.182313	0.241291	-2.92209	0.0299402	-3.20086	chr5	135313001	135314000	2	-22278	0.0647249	0.17765	0.208029	0.3776	0.397313	0.22243	Distal Intergenic
LEPREL1	0.252428	0.470592	2.69037	0.0398961	-3.45886	chr3	189901001	189902000	2	-60775	0.790419	0.503145	0.496855	0.301676	0.292683	0.438776	Distal Intergenic
LEPROT	-0.118368	0.860047	-3.05028	0.0256305	-3.06194	chr1	66085001	66086000	1	93217	0.724138	0.863636	0.814815	0.907692	0.916667	0.933333	Exon (NM_001003680.3/LEPR, exon 17 of 20)
LGALS14	-0.238948	0.739682	-6.16706	0.00122158	-0.616799	chr19	40196001	40197000	1	1055	0.566667	0.615385	0.678571	0.846154	0.822222	0.909091	Promoter (1-2kb)
LGALS3	-0.12854	0.571279	-3.02762	0.0263395	-3.08628	chr14	55600001	55601000	1	-2701	0.467532	0.485149	0.568345	0.602941	0.703704	0.6	Promoter (2-3kb)
LGALS3	0.127292	0.547958	2.72839	0.0380408	-3.41597	chr14	55604001	55605000	1	300	0.670927	0.514045	0.649842	0.456522	0.506964	0.489451	Promoter (<=1kb)
LGI1	0.119156	0.513791	3.23414	0.0205991	-2.86785	chr10	95518001	95519000	1	368	0.630952	0.565789	0.523364	0.423077	0.43956	0.5	Promoter (<=1kb)
LGMN	-0.127342	0.696776	-3.49984	0.0151614	-2.59867	chr14	93180001	93181000	2	34047	0.595588	0.647727	0.656	0.747253	0.823944	0.710145	Exon (NM_001008530.2/LGMN, exon 7 of 15)
LGMN	0.115919	0.345389	2.8084	0.0344356	-3.32639	chr14	93153001	93154000	2	61047	0.382086	0.404969	0.422989	0.331325	0.201306	0.329657	Intron (NM_024832.3/RIN3, intron 9 of 9)
LHFPL2	0.117024	0.573117	2.75124	0.0369707	-3.39028	chr5	77830001	77831000	2	113598	0.702586	0.640657	0.551643	0.54023	0.489022	0.514563	Intron (NM_005779.2/LHFPL2, intron 3 of 4)
LHFPL3	0.157088	0.625693	2.63879	0.0425724	-3.51739	chr7	104004001	104005000	1	34774	0.660377	0.676471	0.775862	0.4375	0.578947	0.625	Intron (NM_199000.2/LHFPL3, intron 1 of 2)
LHX1	-0.136086	0.511583	-3.25276	0.0201541	-2.84854	chr17	35227001	35228000	1	-66772	0.430769	0.518349	0.381503	0.5625	0.622093	0.554286	Distal Intergenic
LHX2	-0.124999	0.506122	-4.18161	0.00726094	-1.97146	chr9	126816001	126817000	1	41972	0.394495	0.493333	0.443038	0.564103	0.586207	0.555556	Distal Intergenic
LHX5	-0.155268	0.32432	-7.81322	0.00037973	0.110249	chr12	113899001	113900000	2	9877	0.225352	0.264706	0.25	0.407895	0.383333	0.414634	Downstream (<1kb)
LHX6	0.25119	0.279419	2.75656	0.0367263	-3.38431	chr9	125003001	125004000	2	-11835	0.534091	0.366667	0.314286	0.1875	0.273973	0	3' UTR
LIMCH1	-0.113842	0.245942	-3.37137	0.017559	-2.72712	chr4	41367001	41368000	1	4197	0.189873	0.246753	0.130435	0.285714	0.301887	0.320988	Intron (XM_005248070.1/LIMCH1, intron 1 of 23)
LIMCH1	0.175228	0.577965	3.00484	0.0270746	-3.11086	chr4	41659001	41660000	1	44082	0.713115	0.589744	0.693878	0.478571	0.404762	0.587719	Intron (XM_005248070.1/LIMCH1, intron 20 of 23)
LIMS1	-0.158465	0.820041	-3.51278	0.0149411	-2.58592	chr2	109196001	109197000	1	-7757	0.710843	0.797297	0.714286	0.938462	0.941176	0.818182	Intron (NM_001193483.2/LIMS1, intron 1 of 9)
LINC00029	0.189042	0.317436	3.04864	0.0256812	-3.0637	chr20	61661001	61662000	2	6380	0.534722	0.367816	0.333333	0.202703	0.180328	0.285714	Intron (NR_033370.1/LOC63930, intron 1 of 4)
LINC00052	-0.207408	0.712625	-2.56201	0.046923	-3.60517	chr15	88266001	88267000	1	145841	0.617021	0.745455	0.464286	0.745098	0.806452	0.897436	Distal Intergenic
LINC00094	-0.191227	0.710956	-3.60552	0.0134628	-2.49545	chr9	136888001	136889000	1	-1561	0.638298	0.652174	0.555556	0.730769	0.785714	0.903226	Promoter (1-2kb)
LINC00114	0.219579	0.581337	3.69853	0.0121435	-2.40642	chr21	40119001	40120000	2	4181	0.707965	0.645669	0.719745	0.358779	0.480392	0.575472	Exon (NR_027065.1/LINC00114, exon 2 of 7)
LINC00174	0.121655	0.126672	2.97637	0.0280248	-3.14169	chr7	65879001	65880000	2	-13606	0.275	0.15	0.1375	0.0714286	0.056338	0.0697674	Distal Intergenic
LINC00176	-0.163168	0.488025	-4.07768	0.00808629	-2.06118	chr20	62668001	62669000	1	0	0.352941	0.410072	0.456311	0.629371	0.525316	0.55414	Promoter (<=1kb)
LINC00263	0.116308	0.72137	3.14308	0.0229386	-2.96319	chr10	102122001	102123000	1	-10333	0.75	0.828571	0.76	0.714286	0.608696	0.666667	3' UTR
LINC00304	-0.11133	0.843344	-2.64543	0.0422174	-3.50984	chr16	89223001	89224000	1	-1628	0.757764	0.866142	0.73913	0.918367	0.853659	0.925	Promoter (1-2kb)
LINC00312	-0.107678	0.678839	-4.87566	0.00368067	-1.42406	chr3	8634001	8635000	1	20533	0.611111	0.638889	0.625	0.7	0.756098	0.741935	Distal Intergenic
LINC00332	0.116031	0.315105	2.73414	0.0377682	-3.40949	chr13	40527001	40528000	1	-227946	0.428571	0.315789	0.375	0.32	0.240741	0.210526	Distal Intergenic
LINC00337	0.246103	0.729494	3.66462	0.0126068	-2.43868	chr1	6298001	6299000	1	1701	0.82	0.910714	0.826923	0.470588	0.642857	0.705882	Promoter (1-2kb)
LINC00342	-0.157857	0.545186	-4.39733	0.00583631	-1.79182	chr2	96427001	96428000	2	64729	0.507246	0.491525	0.4	0.621053	0.65625	0.595041	Distal Intergenic
LINC00343	-0.221903	0.72289	-3.54111	0.0144709	-2.5581	chr13	106469001	106470000	1	109783	0.473684	0.705882	0.65625	0.826087	0.833333	0.842105	Distal Intergenic
LINC00371	-0.103725	0.758956	-3.81701	0.0106692	-2.29549	chr13	51733001	51734000	2	-45637	0.694118	0.719298	0.707865	0.847826	0.762712	0.821918	Distal Intergenic
LINC00426	0.112377	0.560819	3.62187	0.0132196	-2.47968	chr13	30992001	30993000	2	-43965	0.591054	0.671533	0.588435	0.501976	0.478814	0.533101	Distal Intergenic
LINC00426	0.168174	0.529788	3.40546	0.0168837	-2.69272	chr13	30952001	30953000	2	-3965	0.605263	0.636364	0.6	0.346154	0.529412	0.461538	Distal Intergenic
LINC00460	-0.144726	0.42922	-2.91099	0.0303496	-3.21303	chr13	106939001	106940000	1	-88911	0.260274	0.365854	0.444444	0.492308	0.528571	0.483871	Distal Intergenic
LINC00469	-0.183124	0.762406	-5.65808	0.00184453	-0.905514	chr17	71825001	71826000	2	-325	0.631579	0.714286	0.666667	0.833333	0.828571	0.9	Promoter (<=1kb)
LINC00472	0.126965	0.396207	3.60811	0.0134238	-2.49294	chr6	72178001	72179000	2	-47478	0.462069	0.432624	0.484375	0.304054	0.294118	0.4	Distal Intergenic
LINC00473	0.131781	0.417647	2.56257	0.0468895	-3.60452	chr6	166418001	166419000	2	-16474	0.588166	0.412446	0.45	0.350954	0.316901	0.387413	Distal Intergenic
LINC00494	-0.101203	0.807135	-2.85813	0.0323842	-3.27122	chr20	47099001	47100000	1	110347	0.724138	0.828221	0.717241	0.87395	0.859259	0.84	Distal Intergenic
LINC00520	-0.153485	0.662422	-2.81229	0.0342702	-3.32206	chr14	56391001	56392000	2	-127609	0.526882	0.535714	0.694444	0.709091	0.794118	0.714286	Distal Intergenic
LINC00536	-0.27201	0.704355	-3.68891	0.0122729	-2.41554	chr8	117365001	117366000	2	-27704	0.527778	0.727273	0.45	0.818182	0.833333	0.869565	Distal Intergenic
LINC00572	0.100403	0.924546	2.91883	0.0300599	-3.20443	chr13	30501001	30502000	2	-213	0.969697	1	0.954545	0.909091	0.90625	0.807692	Promoter (<=1kb)
LINC00574	-0.121844	0.742708	-2.69171	0.0398292	-3.45735	chr6	170188001	170189000	1	-1169	0.639194	0.75495	0.651214	0.800915	0.8627	0.747277	Promoter (1-2kb)
LINC00578	-0.151762	0.800607	-2.57388	0.04622	-3.59155	chr3	177240001	177241000	1	80292	0.636364	0.714286	0.823529	0.833333	0.84375	0.952381	Intron (NR_047568.1/LINC00578, intron 1 of 3)
LINC00593	-0.161107	0.502725	-2.94538	0.0291014	-3.17541	chr15	70127001	70128000	1	0	0.487395	0.366906	0.412214	0.483333	0.628571	0.637931	Promoter (<=1kb)
LINC00607	0.144866	0.608789	2.72169	0.0383607	-3.42351	chr2	216657001	216658000	2	34136	0.769231	0.631579	0.642857	0.458333	0.5625	0.588235	Intron (NR_037195.1/LINC00607, intron 1 of 9)
LINC00608	-0.121242	0.618113	-3.32867	0.0184476	-2.77052	chr2	219840001	219841000	1	-6	0.487013	0.614035	0.571429	0.676056	0.663717	0.696429	Promoter (<=1kb)
LINC00609	-0.46715	0.571967	-3.46037	0.0158564	-2.63779	chr14	36563001	36564000	1	23368	0.65	0.170732	0.194444	0.803571	0.818182	0.794872	Intron (NR_073454.1/LINC00609, intron 1 of 2)
LINC00622	-0.178491	0.654441	-2.59033	0.0452649	-3.57271	chr1	120142001	120143000	2	-87	0.6	0.470588	0.625	0.772727	0.833333	0.625	Promoter (<=1kb)
LINC00636	-0.191593	0.840104	-2.80879	0.0344188	-3.32595	chr3	107649001	107650000	1	46949	0.62	0.881579	0.731343	0.915663	0.966667	0.925373	Distal Intergenic
LINC00654	0.189824	0.281102	5.42923	0.00224057	-1.04728	chr20	5484001	5485000	2	242	0.316667	0.375661	0.435714	0.181818	0.166667	0.210084	Promoter (<=1kb)
LINC00657	-0.134253	0.784086	-3.40193	0.0169524	-2.69627	chr20	34599001	34600000	2	38882	0.684211	0.8	0.666667	0.84	0.863636	0.85	Exon (XM_005260295.1/CNBD2, exon 10 of 12)
LINC00676	0.113676	0.658301	5.16756	0.00281973	-1.21919	chr13	110340001	110341000	1	-39621	0.720472	0.69186	0.733083	0.573604	0.615741	0.615044	Distal Intergenic
LINC00698	-0.122793	0.650443	-3.55546	0.0142391	-2.54407	chr3	63087001	63088000	1	-364	0.570637	0.655786	0.540717	0.691395	0.716561	0.727564	Promoter (<=1kb)
LINC00701	-0.134872	0.477365	-3.2179	0.0209961	-2.88474	chr10	2544001	2545000	2	-186733	0.334172	0.415979	0.479638	0.574967	0.543832	0.515604	Distal Intergenic
LINC00701	-0.163855	0.708399	-2.79971	0.0348086	-3.33607	chr10	2547001	2548000	2	-189733	0.632143	0.720755	0.526515	0.846154	0.796825	0.728	Distal Intergenic
LINC00702	0.149988	0.371933	3.86074	0.0101771	-2.25526	chr10	4322001	4323000	2	-35967	0.447917	0.423729	0.469136	0.268293	0.247525	0.375	Distal Intergenic
LINC00838	0.12102	0.399532	6.58917	0.000885301	-0.40265	chr10	34320001	34321000	2	-258393	0.458333	0.470899	0.450893	0.358824	0.335165	0.323077	Distal Intergenic
LINC00838	0.171861	0.613316	3.03986	0.0259539	-3.07313	chr10	34405001	34406000	2	-343393	0.724444	0.708661	0.664634	0.455446	0.478469	0.648241	Intron (XM_005252530.1/PARD3, intron 23 of 23)
LINC00841	-0.115777	0.655973	-2.97725	0.0279949	-3.14073	chr10	44426001	44427000	1	21249	0.521739	0.658385	0.61413	0.702586	0.735294	0.703704	Intron (NR_033846.1/LINC00841, intron 2 of 7)
LINC00852	0.220699	0.623146	5.58838	0.00195587	-0.94787	chr3	10327001	10328000	1	898	0.761733	0.708197	0.730556	0.457726	0.491329	0.589333	Promoter (<=1kb)
LINC00862	0.199668	0.700528	2.84739	0.0328155	-3.2831	chr1	200342001	200343000	2	0	0.875	0.826087	0.7	0.59375	0.708333	0.5	Promoter (<=1kb)
LINC00877	-0.114203	0.719089	-3.44762	0.0160886	-2.65049	chr3	72009001	72010000	2	139409	0.621622	0.697674	0.666667	0.75	0.828571	0.75	Distal Intergenic
LINC00880	-0.128541	0.465045	-2.53305	0.0486867	-3.63847	chr3	156840001	156841000	2	0	0.335135	0.510753	0.356436	0.528889	0.547945	0.511111	Promoter (<=1kb)
LINC00883	-0.132105	0.598337	-2.91035	0.0303734	-3.21373	chr3	107003001	107004000	1	43462	0.519481	0.584416	0.492958	0.643836	0.744681	0.604651	Intron (NR_028302.1/LINC00883, intron 1 of 3)
LINC00900	0.174428	0.727973	4.01376	0.0086468	-2.11741	chr11	115823001	115824000	2	-192083	0.778481	0.874286	0.792793	0.702703	0.644231	0.575342	Distal Intergenic
LINC00906	-0.108987	0.831918	-3.80018	0.0108658	-2.31108	chr19	29380001	29381000	1	-75038	0.763889	0.814286	0.754098	0.927273	0.855556	0.876404	Distal Intergenic
LINC00910	-0.161255	0.889069	-3.9907	0.00885974	-2.13788	chr17	41463001	41464000	2	2266	0.818182	0.75	0.857143	0.909091	1	1	Promoter (2-3kb)
LINC00911	0.109225	0.729251	2.88443	0.0313538	-3.24221	chr14	84902001	84903000	1	-957223	0.731707	0.842105	0.777778	0.68	0.714286	0.62963	Distal Intergenic
LINC00917	0.116583	0.446043	2.91045	0.0303695	-3.21361	chr16	86386001	86387000	2	-6716	0.459893	0.509804	0.543307	0.434783	0.317757	0.410714	Distal Intergenic
LINC00930	0.168782	0.802912	2.7659	0.0363018	-3.37385	chr15	93124001	93125000	2	-8508	1	0.826087	0.835821	0.775	0.642857	0.737705	Distal Intergenic
LINC00939	0.115835	0.392963	4.48448	0.00535348	-1.72172	chr12	126346001	126347000	2	120920	0.431373	0.486486	0.434783	0.333333	0.307317	0.364486	Distal Intergenic
LINC00942	-0.211692	0.629653	-6.93262	0.00068954	-0.243586	chr12	1614001	1615000	1	4344	0.475758	0.561181	0.534483	0.727273	0.769444	0.709779	Distal Intergenic
LINC00951	0.1265	0.86929	5.34676	0.00240682	-1.1003	chr6	40151001	40152000	2	171745	0.952381	0.952381	0.892857	0.8125	0.813953	0.791667	Distal Intergenic
LINC00954	0.185265	0.368752	2.5771	0.046031	-3.58785	chr2	19911001	19912000	1	-156615	0.339623	0.464286	0.580247	0.192661	0.299065	0.336634	Distal Intergenic
LINC00963	0.164434	0.410385	3.87565	0.0100151	-2.24161	chr9	132252001	132253000	1	1062	0.541502	0.502262	0.434043	0.26087	0.357143	0.366492	Promoter (1-2kb)
LINC00964	-0.174385	0.188636	-2.94009	0.0292897	-3.18119	chr8	125952001	125953000	1	-1250	0.0932203	0.211111	0	0.3	0.305263	0.222222	Promoter (1-2kb)
LINC00977	0.138741	0.382942	2.80355	0.0346434	-3.3318	chr8	129874001	129875000	2	378486	0.352941	0.469512	0.534483	0.300654	0.299401	0.340659	Distal Intergenic
LINC00996	-0.103823	0.521147	-2.62496	0.0433223	-3.53313	chr7	150130001	150131000	1	0	0.494078	0.445471	0.468158	0.609831	0.616415	0.492929	Promoter (<=1kb)
LINC01014	-0.126229	0.750812	-3.29597	0.019162	-2.80399	chr3	178120001	178121000	1	-15989	0.618557	0.716535	0.728	0.782946	0.803279	0.855556	Distal Intergenic
LINC01014	-0.199826	0.445344	-3.14833	0.022796	-2.95765	chr3	178137001	178138000	1	12	0.224	0.383721	0.428571	0.519608	0.5	0.616162	Promoter (<=1kb)
LINC01019	-0.117385	0.728192	-2.88054	0.0315038	-3.24649	chr5	3346001	3347000	2	189208	0.659091	0.625	0.724409	0.851852	0.744828	0.763975	Distal Intergenic
LINC01019	-0.106969	0.849578	-2.55984	0.0470526	-3.60766	chr5	3225001	3226000	2	310208	0.723529	0.788462	0.876289	0.895397	0.922222	0.891566	Distal Intergenic
LINC01019	-0.178388	0.599821	-2.55105	0.047582	-3.61776	chr5	3182001	3183000	2	353208	0.413567	0.47486	0.643454	0.713092	0.611236	0.742718	Distal Intergenic
LINC01020	-0.285619	0.514942	-4.02904	0.00850886	-2.10389	chr5	5035001	5036000	1	529	0.277778	0.413333	0.425287	0.530864	0.694915	0.747475	Promoter (<=1kb)
LINGO2	-0.19096	0.760761	-2.78385	0.0355004	-3.35377	chr9	29254001	29255000	2	-41003	0.536585	0.755556	0.703704	0.903226	0.891304	0.774194	Distal Intergenic
LIPM	0.112209	0.694334	2.53928	0.0483013	-3.6313	chr10	90582001	90583000	1	19296	0.723077	0.813953	0.714286	0.647059	0.696203	0.571429	3' UTR
LLGL2	0.135616	0.766181	2.6008	0.0446675	-3.56072	chr17	73545001	73546000	1	-9459	0.818182	0.896552	0.787234	0.671875	0.791667	0.631579	Intron (NM_001015002.1/LLGL2, intron 2 of 9)
LMAN2	-0.106869	0.772822	-3.21154	0.0211539	-2.89136	chr5	176781001	176782000	2	-2116	0.732143	0.693878	0.732143	0.770492	0.826923	0.881356	Promoter (2-3kb)
LMNB2	-0.128174	0.709027	-2.72201	0.0383452	-3.42314	chr19	2455001	2456000	2	966	0.547619	0.705882	0.681319	0.8	0.776224	0.743119	Promoter (<=1kb)
LMO1	-0.120829	0.481992	-2.61008	0.0441458	-3.55012	chr11	8378001	8379000	2	-87819	0.385037	0.453975	0.425721	0.492281	0.499033	0.635906	Distal Intergenic
LMO2	-0.124475	0.368169	-3.41709	0.0166602	-2.68104	chr11	33915001	33916000	2	-1165	0.254386	0.323843	0.339564	0.439597	0.474138	0.377483	Promoter (1-2kb)
LMO3	0.130796	0.212764	2.75589	0.0367571	-3.38506	chr12	16941001	16942000	2	-179853	0.346154	0.208333	0.28	0.0909091	0.208333	0.142857	Distal Intergenic
LMX1B	-0.468509	0.368015	-3.6941	0.0122028	-2.41062	chr9	129469001	129470000	1	92279	0.134615	0.266667	0	0.352941	0.72973	0.724138	Distal Intergenic
LMX1B	-0.187336	0.815813	-3.41209	0.0167559	-2.68606	chr9	129442001	129443000	1	65279	0.64	0.793103	0.733333	0.962963	0.939394	0.826087	Intron (NM_001174146.1/LMX1B, intron 2 of 7)
LNPEP	-0.118141	0.472326	-4.41547	0.00573185	-1.77712	chr5	96331001	96332000	1	36845	0.45625	0.368421	0.415094	0.526316	0.529412	0.538462	Intron (NM_005575.2/LNPEP, intron 6 of 17)
LNPEP	-0.142523	0.625337	-2.72339	0.038279	-3.42159	chr5	96298001	96299000	1	3845	0.520833	0.598291	0.543103	0.770642	0.726562	0.592593	Intron (NM_005575.2/LNPEP, intron 1 of 17)
LOC100128002	0.304326	0.53883	3.39489	0.01709	-2.70336	chr12	131776001	131777000	1	-3073	0.857143	0.62963	0.586207	0.5	0.36	0.3	Distal Intergenic
LOC100128076	-0.219808	0.434242	-4.04605	0.00835834	-2.08891	chr9	94896001	94897000	1	885	0.276316	0.38961	0.307087	0.588889	0.443548	0.6	Promoter (<=1kb)
LOC100128079	-0.137952	0.441464	-3.39648	0.0170587	-2.70175	chr16	27801001	27802000	2	-70651	0.342857	0.435897	0.33871	0.542857	0.538462	0.45	3' UTR
LOC100128121	-0.127775	0.722628	-3.17879	0.0219877	-2.92561	chr5	144078001	144079000	1	187100	0.59375	0.738636	0.643836	0.8	0.771084	0.788462	Distal Intergenic
LOC100128233	0.166498	0.148755	2.80933	0.0343959	-3.32535	chr14	65696001	65697000	2	-6936	0.313433	0.169811	0.212766	0.166667	0	0.0298507	Distal Intergenic
LOC100128242	-0.171987	0.262094	-4.72171	0.0042549	-1.53796	chr11	123309001	123310000	1	7987	0.109091	0.220077	0.199134	0.366379	0.365854	0.31203	Distal Intergenic
LOC100128325	0.317944	0.647452	7.88592	0.000362421	0.136365	chr7	129792001	129793000	1	10426	0.80597	0.827586	0.785714	0.55814	0.413793	0.493506	Distal Intergenic
LOC100128325	0.159265	0.662929	2.78696	0.0353636	-3.3503	chr7	129793001	129794000	1	11426	0.8107	0.643979	0.773006	0.535354	0.552846	0.661692	Distal Intergenic
LOC100128340	-0.120477	0.510626	-4.70742	0.00431322	-1.54874	chr5	177365001	177366000	1	-582	0.4175	0.46875	0.464912	0.557692	0.605351	0.54955	Promoter (<=1kb)
LOC100128340	-0.187998	0.517479	-2.73826	0.0375747	-3.40487	chr5	177398001	177399000	1	20689	0.300153	0.474934	0.495352	0.699495	0.597315	0.537623	Distal Intergenic
LOC100128386	0.154979	0.551257	3.50717	0.0150362	-2.59145	chr11	100610001	100611000	2	-51315	0.578313	0.625	0.682927	0.4375	0.434783	0.54902	Intron (NM_152432.2/ARHGAP42, intron 1 of 23)
LOC100128568	-0.172551	0.883081	-3.33228	0.0183705	-2.76683	chr19	6001001	6002000	1	22587	0.704918	0.79661	0.888889	1	0.925926	0.982143	Exon (XM_005259612.1/RFX2, exon 14 of 17)
LOC100128568	-0.126928	0.710153	-3.15063	0.0227338	-2.95523	chr19	6008001	6009000	1	29587	0.634731	0.723757	0.581579	0.752841	0.797101	0.770909	Exon (XM_005259612.1/RFX2, exon 9 of 17)
LOC100129029	-0.241996	0.682232	-3.00054	0.0272159	-3.11551	chr2	159581001	159582000	2	9514	0.377193	0.656977	0.649533	0.8125	0.801136	0.796053	Intron (XR_241335.1/LOC100129029, intron 1 of 3)
LOC100129055	0.29724	0.488303	4.90626	0.00357745	-1.40192	chr10	38442001	38443000	1	-21599	0.586207	0.666667	0.657895	0.333333	0.233333	0.452381	Distal Intergenic
LOC100129148	0.122165	0.817819	2.7155	0.0386587	-3.43048	chr7	139100001	139101000	2	11272	0.86	0.826087	0.950617	0.783784	0.692308	0.794118	Intron (NM_001244585.1/LUC7L2, intron 9 of 10)
LOC100129175	-0.101677	0.882852	-2.59717	0.0448737	-3.56487	chr2	219880001	219881000	1	13064	0.752232	0.852243	0.891566	0.944444	0.921844	0.934783	Exon (NR_046086.1/LOC100129175, exon 3 of 3)
LOC100129455	-0.155499	0.240471	-2.53641	0.0484785	-3.6346	chr2	176992001	176993000	2	1359	0.174089	0.155914	0.158163	0.308176	0.442231	0.204255	Promoter (1-2kb)
LOC100129476	-0.176258	0.295025	-3.70425	0.0120671	-2.401	chr1	7029001	7030000	2	81831	0.228571	0.232394	0.159722	0.474138	0.357143	0.318182	Intron (NM_015215.2/CAMTA1, intron 3 of 22)
LOC100129476	0.113448	0.833372	2.87971	0.0315359	-3.2474	chr1	7039001	7040000	2	71831	0.880952	0.870968	0.918367	0.833333	0.7	0.79661	Intron (NM_015215.2/CAMTA1, intron 3 of 22)
LOC100129476	-0.126874	0.562443	-2.53737	0.0484188	-3.63349	chr1	7119001	7120000	2	-7170	0.425926	0.59887	0.472222	0.591623	0.661017	0.625	Intron (NM_015215.2/CAMTA1, intron 3 of 22)
LOC100129516	0.100647	0.629108	3.25029	0.0202125	-2.8511	chr3	197159001	197160000	2	73618	0.693069	0.705882	0.639344	0.550459	0.559633	0.626263	Distal Intergenic
LOC100129534	-0.12604	0.822433	-2.98493	0.0277354	-3.13241	chr1	2263001	2264000	2	20100	0.674242	0.806452	0.797546	0.853448	0.892655	0.910256	Intron (XM_005244797.1/MORN1, intron 12 of 13)
LOC100129726	0.195474	0.290023	5.01322	0.00324195	-1.32574	chr2	43532001	43533000	1	77651	0.336842	0.403361	0.423077	0.136986	0.189873	0.25	Intron (NM_001083953.1/THADA, intron 31 of 37)
LOC100129726	0.236495	0.473889	2.71297	0.0387814	-3.43333	chr2	43540001	43541000	1	85651	0.778351	0.541436	0.456621	0.324895	0.408696	0.333333	Intron (NM_001083953.1/THADA, intron 31 of 37)
LOC100129781	-0.218495	0.775481	-2.91127	0.030339	-3.21271	chr16	14544001	14545000	1	124671	0.5	0.727273	0.771429	0.878788	0.914286	0.861111	Intron (NM_001134477.2/PARN, intron 22 of 23)
LOC100129781	-0.218241	0.804822	-2.69332	0.0397487	-3.45552	chr16	14543001	14544000	1	123671	0.534884	0.731707	0.820513	0.975	0.84375	0.923077	Intron (NM_001134477.2/PARN, intron 22 of 23)
LOC100130466	-0.18659	0.838504	-2.5782	0.0459672	-3.5866	chr1	227597001	227598000	2	13483	0.846154	0.789474	0.6	0.913043	0.882353	1	Exon (LOC100130466/LOC100130466, exon 5 of 5)
LOC100130520	-0.112867	0.700985	-2.79247	0.0351226	-3.34415	chr17	72564001	72565000	2	-328	0.570724	0.700787	0.662142	0.745763	0.796954	0.729537	Promoter (<=1kb)
LOC100130539	-0.189973	0.523908	-3.11406	0.0237452	-2.9939	chr10	44775001	44776000	1	-12198	0.375	0.5	0.411765	0.529412	0.6	0.727273	Distal Intergenic
LOC100130801	0.181519	0.738058	2.58829	0.0453817	-3.57503	chr9	13023001	13024000	2	42017	0.730769	0.9375	0.818182	0.631579	0.565217	0.745098	Intron (LOC100130801/LOC100130801, intron 1 of 1)
LOC100131429	-0.202524	0.810101	-3.69633	0.0121729	-2.4085	chr4	139422001	139423000	2	-18540	0.705882	0.809524	0.611111	0.909091	0.95	0.875	Distal Intergenic
LOC100131564	-0.125051	0.694516	-2.80933	0.0343962	-3.32536	chr1	93795001	93796000	2	15368	0.606061	0.703704	0.586207	0.692308	0.793103	0.785714	Intron (NR_034089.1/LOC100131564, intron 5 of 8)
LOC100131655	-0.256288	0.692437	-3.52315	0.014767	-2.57572	chr18	74511001	74512000	2	22251	0.425532	0.702128	0.565217	0.862745	0.809524	0.789474	Intron (NR_040024.1/LOC100131655, intron 2 of 2)
LOC100132086	-0.107815	0.754561	-2.86562	0.0320869	-3.26294	chr12	34536001	34537000	1	163957	0.689655	0.660714	0.751592	0.819149	0.853846	0.752412	Distal Intergenic
LOC100132086	-0.209614	0.517575	-2.85647	0.0324503	-3.27305	chr12	34502001	34503000	1	129957	0.560606	0.335	0.342697	0.686275	0.552083	0.628788	Distal Intergenic
LOC100132086	-0.117493	0.880377	-2.53369	0.0486467	-3.63773	chr12	34367001	34368000	1	-4044	0.794521	0.8	0.87037	1	0.851852	0.965517	Distal Intergenic
LOC100132174	-0.123828	0.745588	-5.91125	0.00149757	-0.7575	chr17	75739001	75740000	2	-18834	0.653846	0.6875	0.709677	0.8	0.814815	0.807692	Distal Intergenic
LOC100132735	-0.1173	0.817052	-2.62288	0.0434367	-3.53551	chr6	140098001	140099000	1	5791	0.753846	0.708861	0.8125	0.828571	0.952381	0.846154	Intron (NR_038399.1/LOC100132735, intron 1 of 2)
LOC100133050	-0.104243	0.859827	-2.58856	0.0453664	-3.57473	chr5	99387001	99388000	2	335958	0.74359	0.816514	0.863014	0.868421	0.909091	0.958333	Distal Intergenic
LOC100133461	0.19933	0.48141	4.01461	0.0086391	-2.11666	chr4	3647001	3648000	2	31582	0.548193	0.684211	0.510823	0.412811	0.371429	0.360996	Distal Intergenic
LOC100134259	-0.14108	0.818461	-3.659	0.0126854	-2.44404	chr2	47090001	47091000	1	7174	0.671642	0.79661	0.77551	0.865385	0.915254	0.886364	Distal Intergenic
LOC100134868	-0.107204	0.807399	-2.76025	0.0365582	-3.38018	chr20	25967001	25968000	1	-22435	0.711538	0.727273	0.822581	0.831683	0.84507	0.90625	Distal Intergenic
LOC100169752	0.123847	0.346085	2.95836	0.0286451	-3.16127	chr10	127203001	127204000	1	-58940	0.493088	0.356863	0.374074	0.254167	0.301325	0.296992	Distal Intergenic
LOC100188947	-0.107638	0.818368	-4.16395	0.00739417	-1.98656	chr10	93300001	93301000	2	70217	0.79661	0.749175	0.747863	0.841699	0.869863	0.905	Intron (NR_024467.1/LOC100188947, intron 1 of 4)
LOC100190940	-0.263836	0.502769	-2.65419	0.0417534	-3.49987	chr12	130528001	130529000	2	-1114	0.181818	0.47619	0.454545	0.761905	0.558824	0.583333	Promoter (1-2kb)
LOC100216355	-0.103772	0.711013	-2.84157	0.0330519	-3.28955	chr11	34357001	34358000	2	0	0.666667	0.625	0.685714	0.711111	0.75	0.827586	Promoter (<=1kb)
LOC100287243	-0.100509	0.763971	-2.52598	0.0491279	-3.64661	chr15	63243001	63244000	1	-1372	0.634783	0.753425	0.752941	0.795455	0.8	0.847222	Promoter (1-2kb)
LOC100287632	0.164826	0.65744	2.65735	0.0415878	-3.49629	chr6	119103001	119104000	1	0	0.706806	0.733681	0.77907	0.666667	0.445183	0.613232	Promoter (<=1kb)
LOC100287944	-0.179378	0.588175	-3.18172	0.0219118	-2.92255	chr12	107176001	107177000	2	-7392	0.541667	0.548387	0.405405	0.610169	0.756757	0.666667	Intron (XM_005269000.1/RIC8B, intron 1 of 8)
LOC100288123	0.112245	0.587923	2.5958	0.0449517	-3.56644	chr19	1826001	1827000	1	3913	0.681574	0.643678	0.606884	0.448494	0.565766	0.58114	Exon (NM_020695.3/REXO1, exon 2 of 16)
LOC100288524	-0.155082	0.808206	-4.28688	0.00652137	-1.8827	chr7	336001	337000	1	5865	0.672414	0.753623	0.765957	0.84188	0.926471	0.888889	Distal Intergenic
LOC100288935	-0.180363	0.621699	-3.44063	0.0162176	-2.65747	chr11	5383001	5384000	1	0	0.506667	0.633803	0.454082	0.728302	0.742222	0.665116	Promoter (<=1kb)
LOC100289230	-0.14994	0.492891	-4.41049	0.00576028	-1.78114	chr5	98269001	98270000	1	4163	0.425287	0.450216	0.378261	0.555046	0.622222	0.526316	Distal Intergenic
LOC100289580	0.172237	0.840473	4.4113	0.00575564	-1.78049	chr16	88801001	88802000	1	3413	0.931034	0.905882	0.942857	0.72973	0.7	0.833333	Exon (NM_001142864.2/PIEZO1, exon 13 of 51)
LOC100419307	-0.161274	0.770695	-2.82236	0.0338456	-3.31086	chr19	23353001	23354000	1	44578	0.666667	0.666667	0.736842	0.894737	0.925926	0.733333	Distal Intergenic
LOC100419458	-0.123476	0.731696	-3.51782	0.0148561	-2.58095	chr7	67722001	67723000	1	-382745	0.596491	0.703704	0.709677	0.790323	0.796875	0.793103	Distal Intergenic
LOC100420615	-0.203525	0.573932	-3.59936	0.0135557	-2.5014	chr15	49684001	49685000	2	-24977	0.387097	0.5	0.529412	0.71875	0.725	0.583333	Intron (XM_005254219.1/FAM227B, intron 11 of 13)
LOC100422437	-0.239424	0.664485	-2.7876	0.0353354	-3.34958	chr2	209163001	209164000	2	-28253	0.479167	0.496063	0.659091	0.851485	0.876106	0.625	Exon (XM_005246372.1/PIKFYVE, exon 8 of 42)
LOC100422497	0.114117	0.838375	3.99843	0.00878773	-2.13101	chr18	43611001	43612000	1	2853	0.919355	0.87619	0.890756	0.777778	0.826446	0.739726	Promoter (2-3kb)
LOC100422562	0.490415	0.343005	2.55285	0.0474734	-3.61569	chr4	94079001	94080000	2	-334837	0.146341	0.856	0.762295	0.111111	0.106195	0.076087	Intron (XM_005262954.1/GRID2, intron 3 of 14)
LOC100499192	-0.100797	0.879605	-3.4102	0.0167922	-2.68795	chr8	100230001	100231000	2	123107	0.773196	0.843137	0.871287	0.921569	0.936937	0.931507	Intron (XM_005250801.1/VPS13B, intron 17 of 61)
LOC100499489	-0.115316	0.38487	-4.24569	0.00679997	-1.91717	chr10	22768001	22769000	2	-41143	0.361502	0.286802	0.333333	0.430993	0.471459	0.425134	Distal Intergenic
LOC100505474	-0.206529	0.649778	-2.52141	0.0494153	-3.65188	chr18	53695001	53696000	2	61530	0.4	0.586207	0.653333	0.645161	0.826087	0.787879	Distal Intergenic
LOC100505550	-0.18395	0.77016	-4.77604	0.00404122	-1.49729	chr6	37505001	37506000	2	8538	0.692308	0.636364	0.705882	0.791667	0.894737	0.9	Distal Intergenic
LOC100505588	-0.144078	0.249899	-3.83047	0.0105149	-2.28307	chr9	126761001	126762000	2	9675	0.183673	0.241379	0.108527	0.302326	0.322581	0.340909	Distal Intergenic
LOC100505635	-0.264846	0.54421	-7.87322	0.00036538	0.131835	chr6	39866001	39867000	2	0	0.406977	0.461039	0.367347	0.709677	0.635037	0.685185	Promoter (<=1kb)
LOC100505711	0.145626	0.599717	3.48779	0.0153698	-2.61058	chr6	41419001	41420000	2	-68182	0.701705	0.616379	0.699507	0.516854	0.471074	0.592784	Distal Intergenic
LOC100505736	0.137131	0.494097	4.45508	0.00551105	-1.74521	chr2	28387001	28388000	2	41828	0.50365	0.59009	0.594249	0.42963	0.406667	0.440299	Intron (NM_001261840.1/BRE, intron 7 of 11)
LOC100505774	0.291005	0.687831	6.48622	0.000956135	-0.45291	chr2	28872001	28873000	2	86091	0.75	0.9	0.85	0.555556	0.5	0.571429	Distal Intergenic
LOC100505774	0.176685	0.491055	2.61102	0.0440935	-3.54905	chr2	28867001	28868000	2	91091	0.692737	0.545455	0.5	0.309091	0.418848	0.480198	Distal Intergenic
LOC100505862	0.118164	0.622702	2.85997	0.0323108	-3.26919	chr6	44593001	44594000	2	-73383	0.748387	0.655172	0.641791	0.543046	0.525862	0.621951	Distal Intergenic
LOC100505918	-0.14033	0.567442	-2.65704	0.0416041	-3.49664	chr1	168377001	168378000	2	13894	0.392157	0.555556	0.544118	0.62069	0.689189	0.602941	Intron (NR_037851.1/LOC100505918, intron 3 of 3)
LOC100505984	-0.115527	0.590728	-2.68017	0.0404105	-3.4704	chr2	161169001	161170000	2	-40595	0.506849	0.579545	0.5125	0.650602	0.717949	0.576923	Exon (XM_005246741.1/RBMS1, exon 4 of 15)
LOC100506055	-0.13249	0.852677	-3.50383	0.0150931	-2.59474	chr2	162196001	162197000	2	865	0.722222	0.852459	0.784615	0.921053	0.892857	0.942857	Promoter (<=1kb)
LOC100506102	-0.105132	0.610087	-2.86161	0.0322457	-3.26738	chr5	132495001	132496000	2	-44834	0.540984	0.5	0.631579	0.666667	0.66129	0.66	Distal Intergenic
LOC100506178	-0.302641	0.45964	-2.86937	0.0319394	-3.25881	chr7	22603001	22604000	1	45	0.279661	0.169492	0.475806	0.561798	0.5	0.771084	Promoter (<=1kb)
LOC100506236	0.146498	0.650967	3.68634	0.0123077	-2.41798	chr7	25790001	25791000	2	81684	0.688235	0.748663	0.735751	0.503145	0.597826	0.632184	Distal Intergenic
LOC100506258	-0.288889	0.7	-3.95478	0.00920336	-2.16999	chr11	7482001	7483000	2	4066	0.666667	0.6	0.4	0.866667	0.8	0.866667	Exon (NR_103855.1/LOC100506258, exon 2 of 5)
LOC100506281	0.140848	0.825846	2.72354	0.0382722	-3.42143	chr16	75257001	75258000	1	-2459	0.846154	0.95	0.892655	0.677686	0.742424	0.846154	Promoter (2-3kb)
LOC100506299	0.195788	0.63087	2.55875	0.0471178	-3.60891	chr2	8802001	8803000	2	10318	0.798507	0.671875	0.715909	0.647727	0.381579	0.56962	Distal Intergenic
LOC100506392	-0.171939	0.581354	-2.51981	0.0495161	-3.65372	chr1	113550001	113551000	1	50964	0.345794	0.56	0.580357	0.639175	0.703704	0.659091	Distal Intergenic
LOC100506393	0.166723	0.325779	4.00376	0.00873846	-2.12628	chr12	20141001	20142000	1	-25619	0.464286	0.376471	0.386667	0.234375	0.185185	0.307692	Distal Intergenic
LOC100506470	0.126181	0.570796	2.56573	0.0467016	-3.6009	chr20	59601001	59602000	1	-52152	0.623853	0.607477	0.67033	0.408163	0.537634	0.57732	Distal Intergenic
LOC100506489	-0.23696	0.703654	-2.90846	0.0304435	-3.2158	chr7	115323001	115324000	2	-329	0.473881	0.560886	0.720755	0.704918	0.8875	0.873984	Promoter (<=1kb)
LOC100506504	0.194509	0.685654	2.66566	0.0411549	-3.48686	chr1	2102001	2103000	2	12812	0.894309	0.68323	0.771186	0.484076	0.604651	0.676471	Intron (NM_002744.4/PRKCZ, intron 11 of 17)
LOC100506532	0.203146	0.593628	2.88416	0.031364	-3.2425	chr9	137418001	137419000	1	0	0.740113	0.635593	0.709898	0.348052	0.591837	0.536278	Promoter (<=1kb)
LOC100506557	-0.127557	0.74423	-3.59821	0.0135731	-2.50252	chr7	157321001	157322000	1	2518	0.690476	0.614035	0.736842	0.828571	0.795455	0.8	Promoter (2-3kb)
LOC100506585	-0.173108	0.78223	-5.32751	0.00244764	-1.11282	chr7	157519001	157520000	1	-127277	0.64375	0.753012	0.690265	0.849206	0.886179	0.870968	Intron (XM_005249553.1/PTPRN2, intron 12 of 22)
LOC100506585	-0.135598	0.697955	-4.55314	0.00500519	-1.66749	chr7	157611001	157612000	1	-35277	0.586207	0.62381	0.680451	0.788382	0.76	0.748879	Intron (XM_005249553.1/PTPRN2, intron 12 of 22)
LOC100506585	-0.110265	0.577754	-2.67557	0.040645	-3.47562	chr7	157748001	157749000	1	100724	0.488281	0.56654	0.513043	0.612546	0.579399	0.706714	Intron (XM_005249553.1/PTPRN2, intron 11 of 22)
LOC100506585	-0.107302	0.763774	-2.54766	0.047788	-3.62166	chr7	157626001	157627000	1	-20277	0.645174	0.718932	0.766263	0.78958	0.875662	0.787032	Intron (XM_005249553.1/PTPRN2, intron 12 of 22)
LOC100506664	-0.235706	0.708935	-7.95812	0.00034614	0.161875	chr7	125078001	125079000	1	91	0.631579	0.541667	0.6	0.811321	0.853659	0.815385	Promoter (<=1kb)
LOC100506775	-0.106408	0.675274	-3.34583	0.0180846	-2.75304	chr1	203239001	203240000	1	-16164	0.606838	0.675214	0.584158	0.695238	0.754902	0.735294	Distal Intergenic
LOC100506797	0.17781	0.453374	4.95549	0.00341831	-1.36662	chr2	119130001	119131000	2	-185986	0.537037	0.520833	0.568966	0.307692	0.428571	0.357143	Distal Intergenic
LOC100506801	0.137322	0.631393	2.99024	0.0275572	-3.12665	chr1	21640001	21641000	1	20218	0.662338	0.648352	0.789474	0.608696	0.539394	0.540107	Intron (NM_001113348.1/ECE1, intron 1 of 18)
LOC100506858	0.126953	0.519941	6.47204	0.000966397	-0.459928	chr5	2197001	2198000	2	114315	0.590188	0.556918	0.603147	0.448437	0.457541	0.463415	Distal Intergenic
LOC100506858	-0.175904	0.576898	-2.96258	0.0284983	-3.15667	chr5	2443001	2444000	2	-130686	0.5	0.591837	0.375	0.710145	0.642202	0.642202	Distal Intergenic
LOC100506859	0.118193	0.848047	2.97044	0.0282274	-3.14813	chr13	52636001	52637000	2	188	0.904762	0.9	0.916667	0.814815	0.846154	0.705882	Promoter (<=1kb)
LOC100506885	0.311224	0.476327	3.91001	0.0096531	-2.21036	chr6	19790001	19791000	2	13904	0.543478	0.632	0.720339	0.275862	0.21875	0.467532	Distal Intergenic
LOC100506899	-0.105502	0.87179	-2.62848	0.0431305	-3.52913	chr1	208901001	208902000	1	-243799	0.733945	0.852941	0.870229	0.935065	0.923664	0.914894	Distal Intergenic
LOC100507054	-0.109211	0.729458	-3.23319	0.020622	-2.86883	chr4	1625001	1626000	2	-42758	0.664577	0.64294	0.717042	0.733516	0.827489	0.791186	Distal Intergenic
LOC100507140	0.116999	0.352415	3.88438	0.00992172	-2.23365	chr2	201600001	201601000	2	-101	0.39726	0.420339	0.415144	0.347134	0.245455	0.289157	Promoter (<=1kb)
LOC100507201	-0.102699	0.846566	-2.71393	0.038735	-3.43225	chr2	81420001	81421000	2	273287	0.791667	0.736842	0.857143	0.876923	0.938776	0.878049	Distal Intergenic
LOC100507236	-0.260373	0.623052	-5.43848	0.00222276	-1.04139	chr8	25847001	25848000	2	-45622	0.421818	0.5	0.556777	0.690972	0.754789	0.813953	Intron (NM_022659.3/EBF2, intron 6 of 15)
LOC100507261	-0.107483	0.356863	-3.03816	0.0260071	-3.07495	chr11	43576001	43577000	1	-1476	0.28	0.355556	0.27381	0.362319	0.416667	0.45283	Promoter (1-2kb)
LOC100507376	0.252182	0.616241	3.058	0.0253936	-3.05366	chr4	6665001	6666000	2	9646	0.589583	0.772549	0.864865	0.472272	0.416495	0.581683	Distal Intergenic
LOC100507384	0.172401	0.574261	4.6973	0.00435512	-1.55641	chr11	45739001	45740000	1	-3858	0.692308	0.677966	0.611111	0.519481	0.428571	0.516129	Distal Intergenic
LOC100507406	0.116656	0.614143	2.52866	0.0489598	-3.64352	chr6	138101001	138102000	2	-40881	0.671875	0.736842	0.608696	0.608696	0.490566	0.568182	Distal Intergenic
LOC100507420	0.138297	0.440824	5.09261	0.00301628	-1.27044	chr8	37237001	37238000	2	41087	0.536585	0.493333	0.5	0.327273	0.387755	0.4	Distal Intergenic
LOC100507435	0.132131	0.54884	3.46415	0.0157883	-2.63403	chr8	1526001	1527000	2	42830	0.660714	0.586149	0.597855	0.430982	0.545455	0.471888	Intron (XM_005266038.1/DLGAP2, intron 5 of 13)
LOC100507435	-0.118421	0.733617	-2.83074	0.0334969	-3.30156	chr8	1618001	1619000	2	-47418	0.700787	0.712177	0.610256	0.75122	0.855524	0.771739	Intron (XM_005266038.1/DLGAP2, intron 9 of 13)
LOC100507468	0.113686	0.435332	3.54161	0.0144627	-2.5576	chr7	68697001	68698000	2	364551	0.460938	0.483444	0.532143	0.327922	0.401294	0.40625	Distal Intergenic
LOC100507468	-0.113161	0.824137	-3.02745	0.0263452	-3.08648	chr7	68798001	68799000	2	263551	0.813333	0.746479	0.742857	0.923077	0.816901	0.902174	Distal Intergenic
LOC100507548	0.209883	0.355978	2.76234	0.0364629	-3.37783	chr11	134661001	134662000	1	-193252	0.4	0.5	0.482759	0.1875	0.411765	0.153846	Distal Intergenic
LOC100507586	0.128449	0.566117	2.54851	0.0477364	-3.62068	chr1	54586001	54587000	1	30535	0.725806	0.565217	0.6	0.512821	0.45	0.542857	Distal Intergenic
LOC100507616	0.161474	0.652135	2.64274	0.0423608	-3.51289	chr12	92880001	92881000	1	19546	0.818182	0.75	0.630435	0.533333	0.654545	0.526316	Distal Intergenic
LOC100527964	-0.169471	0.624898	-3.62717	0.0131418	-2.47457	chr1	180239001	180240000	2	3816	0.59375	0.491525	0.535211	0.634615	0.714286	0.78	Exon (NR_037642.1/LOC100527964, exon 5 of 5)
LOC100652807	-0.166191	0.616413	-4.45283	0.00552332	-1.74702	chr3	28721001	28722000	2	-103020	0.455446	0.56	0.584507	0.7	0.704082	0.694444	Intron (NR_038840.1/LINC00693, intron 2 of 4)
LOC100653021	0.102517	0.865862	2.61339	0.0439614	-3.54634	chr14	102357001	102358000	1	58963	0.843806	0.964602	0.942953	0.77518	0.834061	0.834568	Intron (XM_005267827.1/PPP2R5C, intron 8 of 15)
LOC100884169	0.202053	0.487063	3.62917	0.0131125	-2.47264	chr5	179192001	179193000	1	-18377	0.691643	0.552301	0.520325	0.328571	0.385093	0.444444	Exon (XM_005266014.1/MAML1, exon 2 of 5)
LOC100996246	-0.101828	0.275285	-2.80736	0.0344802	-3.32755	chr12	132657001	132658000	2	16249	0.23321	0.224365	0.215536	0.270378	0.398746	0.309474	Distal Intergenic
LOC100996262	0.116985	0.210458	6.24454	0.00115	-0.575855	chr4	148039001	148040000	1	89870	0.274194	0.278689	0.253968	0.142857	0.140625	0.172414	Distal Intergenic
LOC100996262	0.132498	0.864234	2.89726	0.0308643	-3.2281	chr4	147983001	147984000	1	33870	0.872727	0.94	0.978723	0.8	0.728571	0.865385	Distal Intergenic
LOC100996267	0.12866	0.679477	2.59667	0.0449019	-3.56544	chr13	111607001	111608000	2	15941	0.75	0.733945	0.747475	0.72327	0.54717	0.575	Intron (XR_158876.2/LOC100996267, intron 2 of 2)
LOC100996275	-0.239738	0.607895	-4.2439	0.00681239	-1.91868	chr2	130347001	130348000	1	105285	0.396226	0.471698	0.596154	0.685185	0.727273	0.770833	Distal Intergenic
LOC100996276	-0.120431	0.655002	-2.58587	0.0455217	-3.57781	chr13	101315001	101316000	1	-9513	0.52027	0.649294	0.614796	0.736903	0.75969	0.649061	Exon (NM_001079669.1/TMTC4, exon 4 of 18)
LOC100996286	-0.106295	0.641723	-4.36372	0.00603561	-1.81923	chr4	153020001	153021000	1	-912	0.59596	0.6	0.569767	0.659794	0.695652	0.729167	Promoter (<=1kb)
LOC100996325	-0.113801	0.659844	-3.23238	0.0206418	-2.86968	chr5	579001	580000	2	32325	0.597902	0.541667	0.669261	0.720207	0.715	0.715026	Distal Intergenic
LOC100996345	-0.193214	0.70498	-3.62726	0.0131404	-2.47448	chr16	54364001	54365000	2	39577	0.590909	0.684211	0.55	0.833333	0.714286	0.857143	Distal Intergenic
LOC100996345	-0.152785	0.386341	-3.31253	0.0187964	-2.78701	chr16	54394001	54395000	2	9577	0.242424	0.366667	0.320755	0.512821	0.481013	0.394366	Distal Intergenic
LOC100996457	0.224539	0.645222	4.67372	0.00445447	-1.57432	chr8	103980001	103981000	1	26158	0.8	0.736842	0.735632	0.484848	0.483871	0.630137	Intron (XR_158838.2/LOC100996457, intron 3 of 3)
LOC100996457	0.213228	0.682393	2.53772	0.0483971	-3.63309	chr8	103981001	103982000	1	27158	0.933333	0.692308	0.741379	0.490909	0.54	0.696429	Intron (XR_158838.2/LOC100996457, intron 3 of 3)
LOC100996490	-0.116879	0.60502	-3.34244	0.0181557	-2.75649	chr3	181684001	181685000	1	13849	0.484979	0.550218	0.604545	0.649746	0.65285	0.687783	Intron (XR_158779.2/LOC100996490, intron 2 of 7)
LOC100996492	-0.117356	0.823451	-2.5672	0.0466139	-3.5992	chr15	80546001	80547000	2	-49846	0.681818	0.8125	0.8	0.828571	0.894737	0.923077	Distal Intergenic
LOC100996573	-0.325384	0.318551	-3.03981	0.0259554	-3.07317	chr12	133136001	133137000	1	7385	0.0762712	0.391304	0	0.423729	0.52	0.5	Intron (XM_005266180.1/FBRSL1, intron 5 of 16)
LOC100996624	-0.125671	0.834218	-4.43598	0.00561627	-1.76056	chr3	27844001	27845000	2	30627	0.72973	0.766234	0.818182	0.917647	0.892157	0.881356	Distal Intergenic
LOC100996654	0.118723	0.928517	4.30845	0.00638066	-1.86477	chr7	54949001	54950000	1	121995	0.963636	1	1	0.822222	0.885246	0.9	Distal Intergenic
LOC100996662	-0.126385	0.580098	-3.16536	0.0223402	-2.93972	chr8	145935001	145936000	1	3663	0.463415	0.517857	0.569444	0.628571	0.6	0.701299	Distal Intergenic
LOC100996663	-0.129966	0.653508	-3.06568	0.0251607	-3.04545	chr15	93964001	93965000	2	806	0.534483	0.642857	0.588235	0.660714	0.716981	0.777778	Promoter (<=1kb)
LOC100996664	-0.236825	0.839367	-4.69793	0.00435247	-1.55592	chr14	69087001	69088000	2	7504	0.741379	0.629032	0.792453	0.90411	0.969231	1	Intron (XM_005267963.1/RAD51B, intron 10 of 10)
LOC100996664	0.117711	0.763493	3.75683	0.011391	-2.35149	chr14	69105001	69106000	2	-9497	0.843478	0.857143	0.766423	0.731308	0.680124	0.702479	Intron (XM_005267963.1/RAD51B, intron 10 of 10)
LOC100996664	0.116209	0.831215	2.6737	0.0407403	-3.47773	chr14	69006001	69007000	2	88504	0.869347	0.852459	0.946154	0.700855	0.827338	0.791139	3' UTR
LOC100996693	-0.244496	0.564584	-3.4959	0.0152292	-2.60256	chr2	220357001	220358000	1	-1098	0.382576	0.59	0.35443	0.635514	0.732673	0.692308	Promoter (1-2kb)
LOC100996701	-0.151531	0.228	-2.87134	0.0318622	-3.25664	chr12	131996001	131997000	2	151963	0.091954	0.127907	0.236842	0.27551	0.381818	0.253968	Distal Intergenic
LOC100996851	-0.115105	0.657512	-2.78552	0.0354267	-3.3519	chr10	111152001	111153000	1	-268572	0.529412	0.638889	0.631579	0.661017	0.734177	0.75	Distal Intergenic
LOC100996860	-0.123226	0.624124	-3.12354	0.0234785	-2.98386	chr6	103553001	103554000	2	-610761	0.50641	0.541667	0.639456	0.714286	0.676259	0.666667	Distal Intergenic
LOC100996873	-0.116585	0.618736	-2.76346	0.0364123	-3.37658	chr20	30914001	30915000	2	30985	0.495575	0.637931	0.547826	0.638655	0.697987	0.694444	Exon (NM_004798.3/KIF3B, exon 6 of 9)
LOC101060067	-0.180889	0.80895	-3.85094	0.0102851	-2.26424	chr5	72448001	72449000	2	563	0.692982	0.816794	0.64574	0.885106	0.898182	0.914894	Promoter (<=1kb)
LOC101060158	0.102416	0.6022	3.13855	0.0230627	-2.96798	chr4	127891001	127892000	1	-527483	0.644068	0.619658	0.696498	0.511521	0.544681	0.596774	Distal Intergenic
LOC101060161	-0.100314	0.163946	-3.17511	0.0220837	-2.92948	chr7	63251001	63252000	1	24746	0.0689655	0.111111	0.16129	0.2	0.192308	0.25	Distal Intergenic
LOC101060172	0.194739	0.634233	2.84721	0.032823	-3.2833	chr1	115997001	115998000	1	100497	0.608696	0.875	0.711111	0.542373	0.534884	0.533333	Distal Intergenic
LOC101060177	0.110354	0.817638	5.86012	0.00156107	-0.786673	chr19	53088001	53089000	1	-2189	0.879286	0.861195	0.877964	0.784335	0.745	0.758047	Promoter (2-3kb)
LOC101060179	-0.191325	0.471161	-3.73907	0.0116146	-2.36815	chr11	45232001	45233000	1	-1027	0.369231	0.473684	0.283582	0.538462	0.586667	0.575342	Promoter (1-2kb)
LOC101060179	-0.165829	0.39521	-3.27764	0.0195761	-2.82285	chr11	45202001	45203000	1	-31027	0.416431	0.23871	0.281746	0.46988	0.510791	0.453704	Intron (NR_046338.1/PRDM11, intron 2 of 7)
LOC101060264	0.107466	0.405382	3.2377	0.020513	-2.86414	chr6	41462001	41463000	2	50993	0.511719	0.410788	0.454839	0.337449	0.3875	0.33	Distal Intergenic
LOC101060391	-0.103106	0.556528	-2.68786	0.0400221	-3.4617	chr2	1159001	1160000	2	-211204	0.473411	0.529032	0.512482	0.655213	0.635097	0.533931	Intron (NM_018968.3/SNTG2, intron 6 of 16)
LOC101232810	-0.116484	0.86398	-2.62494	0.0433235	-3.53316	chr22	25572001	25573000	2	2523	0.809524	0.807692	0.8	0.933333	0.833333	1	Promoter (2-3kb)
LOC101409256	-0.102416	0.948792	-2.90506	0.0305706	-3.21953	chr7	90016001	90017000	1	-8606	0.826087	0.916667	0.95	1	1	1	3' UTR
LOC101448202	0.17165	0.645993	2.68259	0.0402877	-3.46766	chr9	137695001	137696000	2	16055	0.628141	0.834395	0.732919	0.571429	0.484076	0.625	Intron (NM_000093.4/COL5A1, intron 39 of 65)
LOC101926890	-0.115508	0.565436	-3.03871	0.0259898	-3.07436	chr1	58098001	58099000	1	-227275	0.469388	0.533333	0.520325	0.671429	0.553846	0.644295	Intron (XM_005270542.1/DAB1, intron 3 of 16)
LOC101926891	0.115293	0.681428	3.0512	0.0256021	-3.06095	chr11	110122001	110123000	1	-31820	0.815951	0.687898	0.713376	0.611511	0.61745	0.642384	Intron (NM_001260493.1/RDX, intron 9 of 15)
LOC101926900	-0.132903	0.570717	-2.96778	0.0283187	-3.15102	chr9	34977001	34978000	2	11376	0.487805	0.57377	0.45122	0.693878	0.579832	0.637795	Exon (XM_005251420.1/KIAA1045, exon 6 of 8)
LOC101926907	0.103464	0.547683	3.77451	0.0111734	-2.33496	chr1	59321001	59322000	1	40910	0.566667	0.631579	0.6	0.461538	0.526316	0.5	Intron (NR_034014.1/LOC100131060, intron 1 of 3)
LOC101926909	0.140157	0.596392	3.89762	0.00978193	-2.22161	chr5	96503001	96504000	2	10622	0.719807	0.619318	0.660287	0.56682	0.529126	0.482993	3' UTR
LOC101926923	0.101211	0.544745	2.66728	0.0410706	-3.48501	chr3	197081001	197082000	1	20155	0.641335	0.609043	0.535674	0.444595	0.530715	0.507109	Distal Intergenic
LOC101926924	-0.111494	0.824672	-2.64321	0.0423355	-3.51235	chr10	91737001	91738000	2	-19871	0.685185	0.809091	0.8125	0.907407	0.844961	0.888889	Distal Intergenic
LOC101926927	-0.135539	0.851818	-2.65325	0.0418032	-3.50095	chr15	33124001	33125000	2	-112799	0.864865	0.810811	0.676471	0.914286	0.9375	0.906977	Intron (NM_001103184.3/FMN1, intron 13 of 16)
LOC101926927	0.150451	0.401684	2.61071	0.0441103	-3.54939	chr15	33154001	33155000	2	-142799	0.597561	0.385321	0.447846	0.296804	0.341395	0.341176	Intron (NM_001103184.3/FMN1, intron 12 of 16)
LOC101927021	0.262174	0.758726	3.384	0.0173053	-2.71435	chr7	1201001	1202000	1	1143	0.791667	0.892405	0.985366	0.615854	0.751678	0.515385	Promoter (1-2kb)
LOC101927035	-0.33	0.771508	-3.9253	0.00949683	-2.19654	chr22	37782001	37783000	2	-678	0.433333	0.647059	0.73913	0.892857	1	0.916667	Promoter (<=1kb)
LOC101927065	0.100114	0.193041	2.60336	0.0445229	-3.55779	chr1	64970001	64971000	2	701	0.314607	0.228758	0.18593	0.173653	0.119205	0.136095	Promoter (<=1kb)
LOC101927066	0.12239	0.392603	2.5123	0.0499942	-3.66239	chr8	98446001	98447000	2	11725	0.390805	0.470588	0.5	0.275862	0.302632	0.41573	Intron (XR_242409.1/LOC101927066, intron 1 of 2)
LOC101927070	-0.372088	0.795603	-2.88599	0.0312938	-3.24049	chr2	99435001	99436000	2	-46302	0.894737	0.393939	0.54	0.97619	0.96875	1	Intron (XM_005263923.1/KIAA1211L, intron 7 of 9)
LOC101927074	-0.299752	0.585531	-3.85098	0.0102847	-2.2642	chr4	41864001	41865000	2	19588	0.382353	0.560976	0.363636	0.611111	0.782609	0.8125	Distal Intergenic
LOC101927084	-0.135991	0.689842	-3.58075	0.0138408	-2.51944	chr1	65458001	65459000	2	0	0.614035	0.568966	0.68254	0.729167	0.74	0.804348	Promoter (<=1kb)
LOC101927089	-0.107562	0.833577	-2.93524	0.0294633	-3.18648	chr2	51000001	51001000	1	151838	0.72093	0.837209	0.78125	0.851852	0.891304	0.918919	Intron (NM_001135659.1/NRXN1, intron 6 of 23)
LOC101927090	-0.143976	0.16228	-3.40005	0.0169889	-2.69816	chr3	67840001	67841000	2	49663	0.0588235	0.15942	0.0526316	0.293103	0.192308	0.217391	Distal Intergenic
LOC101927100	-0.18101	0.763728	-2.59504	0.0449952	-3.56731	chr5	114915001	114916000	1	-21941	0.521429	0.77305	0.725191	0.845528	0.828283	0.888889	3' UTR
LOC101927104	-0.119762	0.940119	-7.76536	0.00039165	0.0928183	chr10	97665001	97666000	2	1634	0.88	0.875	0.885714	1	1	1	Promoter (1-2kb)
LOC101927122	-0.266005	0.801521	-4.36815	0.00600891	-1.8156	chr17	45947001	45948000	1	6293	0.555556	0.75	0.7	1	0.928571	0.875	Distal Intergenic
LOC101927122	-0.14065	0.758579	-2.57218	0.0463201	-3.5935	chr17	45946001	45947000	1	5293	0.609649	0.801932	0.653179	0.797101	0.827907	0.861702	Distal Intergenic
LOC101927123	-0.157891	0.708037	-4.11467	0.00778092	-2.02901	chr3	127111001	127112000	2	-1488	0.611111	0.625	0.651163	0.709677	0.837838	0.813433	Promoter (1-2kb)
LOC101927134	-0.225191	0.388957	-4.34117	0.00617377	-1.83774	chr5	152604001	152605000	2	-252092	0.371795	0.22	0.237288	0.4375	0.53012	0.537037	Distal Intergenic
LOC101927142	0.103104	0.537259	3.08616	0.0245505	-3.02358	chr2	101574001	101575000	2	19158	0.653846	0.552885	0.559701	0.486957	0.505376	0.464789	Intron (NM_002518.3/NPAS2, intron 7 of 20)
LOC101927142	0.12931	0.581433	2.70653	0.0390956	-3.4406	chr2	101575001	101576000	2	18158	0.655367	0.683938	0.598958	0.424051	0.558974	0.567308	Intron (NM_002518.3/NPAS2, intron 7 of 20)
LOC101927154	-0.15522	0.299792	-2.58339	0.0456651	-3.58065	chr11	56923001	56924000	2	5864	0.147368	0.219178	0.3	0.285714	0.383333	0.463158	Intron (XR_247222.1/LOC101927154, intron 1 of 1)
LOC101927165	-0.124667	0.766203	-2.5777	0.0459961	-3.58716	chr2	56318001	56319000	2	-484	0.66	0.746479	0.705128	0.81	0.918033	0.757576	Promoter (<=1kb)
LOC101927175	0.149181	0.485037	3.49505	0.0152438	-2.6034	chr16	48479001	48480000	2	1293	0.63125	0.508651	0.538983	0.436975	0.354067	0.440299	Promoter (1-2kb)
LOC101927180	0.11121	0.758702	3.25913	0.0200043	-2.84195	chr12	48478001	48479000	1	0	0.851312	0.825316	0.766292	0.753333	0.679389	0.676568	Promoter (<=1kb)
LOC101927191	0.199829	0.590532	3.17659	0.0220451	-2.92793	chr9	75243001	75244000	2	-59329	0.6875	0.611111	0.772727	0.486486	0.585366	0.4	Intron (NM_138691.2/TMC1, intron 4 of 23)
LOC101927195	-0.120528	0.768842	-2.8771	0.0316374	-3.25029	chr13	80446001	80447000	1	0	0.660714	0.775148	0.689873	0.855263	0.769737	0.862319	Promoter (<=1kb)
LOC101927213	-0.189465	0.545791	-3.25504	0.0201004	-2.84618	chr2	56676001	56677000	1	-138928	0.380952	0.555556	0.416667	0.619048	0.714286	0.588235	Distal Intergenic
LOC101927217	0.300571	0.338273	2.93429	0.0294974	-3.18751	chr2	186924001	186925000	2	-19692	0.675676	0.35	0.44	0.0666667	0.2	0.297297	Intron (XR_241364.1/LOC101927217, intron 1 of 3)
LOC101927218	-0.179061	0.522888	-2.68172	0.0403316	-3.46864	chr10	99664001	99665000	1	36112	0.473684	0.388889	0.4375	0.470588	0.7	0.666667	Exon (NM_018058.6/CRTAC1, exon 7 of 15)
LOC101927227	-0.126753	0.766785	-2.51872	0.0495856	-3.65499	chr16	12405001	12406000	2	60439	0.611429	0.710438	0.78836	0.796353	0.821951	0.87218	Intron (NM_032167.3/SNX29, intron 15 of 20)
LOC101927230	0.153333	0.645088	2.95461	0.028776	-3.16535	chr17	48286001	48287000	1	-5050	0.734908	0.793651	0.636704	0.505338	0.572917	0.62701	Distal Intergenic
LOC101927238	0.271313	0.282986	3.28015	0.0195187	-2.82026	chr13	80707001	80708000	2	77454	0.571429	0.245902	0.438596	0.152542	0.151515	0.137931	Distal Intergenic
LOC101927245	0.120294	0.723845	2.98634	0.0276878	-3.13087	chr8	103758001	103759000	1	89366	0.852941	0.747312	0.751724	0.644295	0.630952	0.715847	Distal Intergenic
LOC101927262	0.150233	0.811228	3.17729	0.0220267	-2.92719	chr2	390001	391000	1	99659	0.882353	0.863636	0.913043	0.708333	0.666667	0.833333	Distal Intergenic
LOC101927285	-0.117244	0.726307	-3.01316	0.0268036	-3.10188	chr2	59151001	59152000	1	-292843	0.608295	0.698885	0.695876	0.737705	0.778656	0.838428	Exon (NR_033873.1/FLJ30838, exon 5 of 14)
LOC101927285	-0.106836	0.757283	-2.64345	0.0423225	-3.51208	chr2	59212001	59213000	1	-231843	0.616766	0.75	0.744828	0.810811	0.812081	0.809211	Intron (NR_033873.1/FLJ30838, intron 6 of 13)
LOC101927289	-0.128432	0.708922	-3.42225	0.0165619	-2.67586	chr2	242821001	242822000	1	-1517	0.625	0.672131	0.636986	0.846667	0.725	0.747748	Promoter (1-2kb)
LOC101927309	0.132604	0.772424	6.10899	0.00127864	-0.647985	chr2	61451001	61452000	1	-24823	0.820856	0.87234	0.822981	0.699187	0.7	0.719178	Intron (NM_014709.3/USP34, intron 62 of 79)
LOC101927310	-0.153238	0.302643	-3.34733	0.0180533	-2.75151	chr15	98197001	98198000	2	-93073	0.157303	0.29	0.230769	0.424779	0.396552	0.316456	Distal Intergenic
LOC101927313	-0.122209	0.804026	-2.56364	0.0468257	-3.60329	chr16	50879001	50880000	2	33190	0.664384	0.801418	0.762963	0.801724	0.88	0.913669	Distal Intergenic
LOC101927347	-0.288963	0.585695	-2.55667	0.0472425	-3.61129	chr3	6706001	6707000	2	-19459	0.384615	0.5	0.439024	0.875	0.836364	0.479167	Intron (XR_245176.1/LOC101927347, intron 2 of 3)
LOC101927349	-0.107075	0.801737	-2.65759	0.0415749	-3.49601	chr2	242887001	242888000	1	-21140	0.662728	0.780519	0.801351	0.863855	0.847167	0.854801	Intron (XR_241449.1/LOC101927289, intron 2 of 2)
LOC101927361	0.134609	0.325253	2.91659	0.0301422	-3.20688	chr13	97794001	97795000	1	-3993	0.340909	0.45122	0.385542	0.25	0.194175	0.32967	Distal Intergenic
LOC101927362	0.120317	0.71991	2.52388	0.0492597	-3.64903	chr2	527001	528000	1	-17804	0.832432	0.758621	0.749153	0.625	0.604255	0.75	Distal Intergenic
LOC101927370	0.163033	0.579989	3.82566	0.0105697	-2.2875	chr12	51029001	51030000	1	-120652	0.666667	0.638796	0.679054	0.533923	0.551971	0.409524	Intron (XM_005269044.1/DIP2B, intron 2 of 37)
LOC101927370	-0.179454	0.827296	-3.16899	0.0222442	-2.9359	chr12	51139001	51140000	1	-10652	0.62963	0.849206	0.733871	0.91129	0.918519	0.92126	3' UTR
LOC101927388	-0.175825	0.725957	-3.01625	0.0267036	-3.09854	chr6	101878001	101879000	2	23171	0.717391	0.565789	0.630952	0.90411	0.7375	0.8	Intron (XM_005266945.1/GRIK2, intron 2 of 16)
LOC101927397	-0.13897	0.63995	-3.12886	0.0233301	-2.97822	chr5	123637001	123638000	2	-164018	0.603175	0.627451	0.480769	0.675	0.724138	0.729167	Distal Intergenic
LOC101927459	-0.224164	0.614741	-2.52667	0.0490848	-3.64582	chr8	111620001	111621000	2	418666	0.5	0.415385	0.592593	0.567568	0.870968	0.741935	Distal Intergenic
LOC101927461	-0.201517	0.746142	-3.52514	0.0147338	-2.57376	chr10	133196001	133197000	1	85484	0.571429	0.703704	0.661017	0.772727	0.944444	0.823529	Distal Intergenic
LOC101927462	0.112858	0.660232	2.95918	0.0286165	-3.16037	chr11	968001	969000	1	-41627	0.778751	0.704095	0.667135	0.555819	0.631236	0.624352	Intron (NM_001242837.1/AP2A2, intron 2 of 21)
LOC101927466	0.149562	0.619536	2.86766	0.0320064	-3.26069	chr2	1618001	1619000	2	93533	0.655629	0.67907	0.748252	0.453416	0.55122	0.62963	Distal Intergenic
LOC101927472	-0.105222	0.768255	-2.84519	0.0329048	-3.28554	chr10	106077001	106078000	1	-5122	0.654321	0.706897	0.785714	0.803681	0.824561	0.834356	Intron (NM_001272012.1/ITPRIP, intron 1 of 1)
LOC101927483	-0.178708	0.526519	-2.59159	0.0451925	-3.57126	chr14	48542001	48543000	1	-131094	0.344828	0.5	0.466667	0.5	0.633333	0.714286	Distal Intergenic
LOC101927489	0.117315	0.614206	2.72314	0.038291	-3.42187	chr10	132975001	132976000	1	81520	0.668605	0.674825	0.675159	0.471631	0.633663	0.56135	Intron (NM_174937.3/TCERG1L, intron 4 of 11)
LOC101927493	-0.205198	0.777695	-3.00789	0.0269748	-3.10756	chr2	2029001	2030000	1	200784	0.758621	0.666667	0.6	0.756098	0.934783	0.95	Intron (NM_015025.2/MYT1L, intron 4 of 24)
LOC101927503	-0.192413	0.737579	-2.63562	0.0427429	-3.52099	chr11	1044001	1045000	1	-4884	0.512195	0.634146	0.777778	0.803922	0.8	0.897436	Distal Intergenic
LOC101927509	0.1709	0.551546	3.17924	0.0219762	-2.92515	chr2	242207001	242208000	1	0	0.677419	0.652174	0.581395	0.411765	0.415094	0.571429	Promoter (<=1kb)
LOC101927518	0.144222	0.518889	2.64448	0.0422676	-3.51091	chr3	86842001	86843000	1	81187	0.649533	0.543046	0.58042	0.379808	0.410526	0.55	Distal Intergenic
LOC101927525	0.135093	0.52713	3.16667	0.0223054	-2.93834	chr7	93954001	93955000	2	59825	0.659091	0.57732	0.547619	0.413462	0.443548	0.521739	Intron (XR_242314.1/LOC101927525, intron 1 of 2)
LOC101927539	0.154775	0.641472	5.17648	0.00279732	-1.21315	chr17	55673001	55674000	2	11786	0.676301	0.707865	0.772414	0.580645	0.546392	0.565217	Intron (NM_138962.2/MSI2, intron 7 of 13)
LOC101927539	0.131778	0.583766	2.88134	0.0314731	-3.24562	chr17	55742001	55743000	2	-56215	0.644444	0.617021	0.6875	0.5	0.44898	0.604651	Intron (NM_138962.2/MSI2, intron 11 of 13)
LOC101927554	-0.141495	0.799427	-3.75326	0.0114356	-2.35483	chr2	3175001	3176000	2	-45203	0.672566	0.768868	0.744604	0.905759	0.815261	0.889503	Distal Intergenic
LOC101927567	0.160092	0.276887	3.70256	0.0120896	-2.4026	chr2	198126001	198127000	2	-30701	0.312849	0.44	0.317949	0.230047	0.205714	0.154762	Intron (XM_005246948.1/ANKRD44, intron 1 of 27)
LOC101927568	-0.133412	0.6427	-3.12873	0.0233337	-2.97836	chr3	134316001	134317000	1	0	0.56383	0.594017	0.570136	0.651961	0.799127	0.67713	Promoter (<=1kb)
LOC101927568	-0.149528	0.537922	-2.7727	0.0359959	-3.36624	chr3	134331001	134332000	1	14280	0.377143	0.525316	0.487013	0.597765	0.689394	0.550898	Intron (XR_241572.1/LOC101927568, intron 1 of 2)
LOC101927573	-0.100566	0.588687	-2.57543	0.0461293	-3.58977	chr10	110321001	110322000	1	857721	0.478261	0.549451	0.5875	0.641791	0.590909	0.684211	Distal Intergenic
LOC101927575	0.126617	0.55976	2.76386	0.0363939	-3.37613	chr9	86796001	86797000	1	121736	0.677778	0.62963	0.561798	0.472527	0.569767	0.447059	Distal Intergenic
LOC101927587	0.120126	0.41754	4.34831	0.00612962	-1.83186	chr1	84348001	84349000	2	-21229	0.469136	0.493976	0.469697	0.342105	0.322917	0.407407	Exon (NM_024686.4/TTLL7, exon 20 of 21)
LOC101927591	-0.159804	0.659821	-3.82517	0.0105754	-2.28796	chr2	115591001	115592000	2	0	0.541436	0.630137	0.568182	0.758389	0.668571	0.792208	Promoter (<=1kb)
LOC101927603	0.134288	0.889748	3.30541	0.0189527	-2.79431	chr9	88106001	88107000	2	44194	0.931034	0.972973	0.966667	0.90625	0.783784	0.777778	Distal Intergenic
LOC101927619	-0.181953	0.832572	-3.00474	0.0270777	-3.11096	chr2	199180001	199181000	2	58796	0.622222	0.833333	0.769231	0.896552	0.895833	0.978261	Intron (XR_241379.1/LOC101927619, intron 2 of 2)
LOC101927620	0.121106	0.746618	2.83221	0.0334363	-3.29993	chr14	53745001	53746000	1	124929	0.865672	0.817204	0.738636	0.639535	0.736842	0.681818	Distal Intergenic
LOC101927624	-0.285468	0.580598	-4.42397	0.00568359	-1.77024	chr11	1911001	1912000	1	-11872	0.352941	0.510101	0.450549	0.792135	0.610619	0.767241	Intron (NM_002339.2/LSP1, intron 10 of 10)
LOC101927629	0.15554	0.552305	4.17563	0.00730571	-1.97656	chr16	63495001	63496000	1	-268529	0.670968	0.642336	0.576923	0.459459	0.435115	0.529032	Distal Intergenic
LOC101927630	-0.131946	0.12548	-3.33195	0.0183776	-2.76717	chr7	17729001	17730000	2	-205844	0.0362319	0.128205	0.0140845	0.225	0.144231	0.205128	Distal Intergenic
LOC101927641	0.132264	0.513777	3.66901	0.0125457	-2.43449	chr2	200468001	200469000	1	-20254	0.641167	0.537967	0.560594	0.404948	0.463315	0.474673	Distal Intergenic
LOC101927644	0.110622	0.685557	2.70577	0.0391331	-3.44146	chr9	90272001	90273000	2	-23646	0.742424	0.803922	0.676259	0.584071	0.666667	0.64	Exon (XM_005251755.1/DAPK1, exon 18 of 26)
LOC101927650	0.10934	0.689352	3.63431	0.0130378	-2.4677	chr16	65341001	65342000	2	-130343	0.748879	0.762376	0.720812	0.688073	0.595652	0.620321	Intron (NR_027755.1/LINC00922, intron 8 of 8)
LOC101927651	-0.132679	0.863685	-2.70468	0.0391864	-3.44269	chr18	74328001	74329000	2	21499	0.690476	0.862963	0.838596	0.942559	0.926366	0.921147	Distal Intergenic
LOC101927657	0.210518	0.401759	2.75982	0.0365777	-3.38066	chr8	127438001	127439000	1	100261	0.433333	0.666667	0.421053	0.25	0.363636	0.275862	Distal Intergenic
LOC101927661	0.129457	0.658293	2.9906	0.0275453	-3.12626	chr2	67235001	67236000	1	-32072	0.711864	0.71345	0.74375	0.526042	0.573171	0.681481	Distal Intergenic
LOC101927676	0.153995	0.480656	3.38286	0.0173281	-2.7155	chr16	66239001	66240000	2	-71131	0.525773	0.571429	0.575758	0.309091	0.453608	0.448276	Distal Intergenic
LOC101927676	0.134806	0.541516	2.75254	0.036911	-3.38882	chr16	66223001	66224000	2	-55131	0.643275	0.602837	0.580645	0.462366	0.392265	0.567708	Distal Intergenic
LOC101927682	0.119823	0.508528	3.21223	0.0211367	-2.89064	chr11	2404001	2405000	2	-4768	0.621345	0.503218	0.580756	0.415584	0.447964	0.482301	Intron (XM_005253260.1/CD81, intron 1 of 7)
LOC101927683	0.129142	0.326682	3.61135	0.0133754	-2.48981	chr1	232903001	232904000	2	-24540	0.447368	0.391061	0.335329	0.224756	0.272251	0.289326	Distal Intergenic
LOC101927686	0.109989	0.683544	2.55563	0.0473056	-3.6125	chr6	113682001	113683000	2	270727	0.804196	0.663594	0.747826	0.582938	0.64684	0.65587	Distal Intergenic
LOC101927694	0.19275	0.442082	3.09024	0.0244309	-3.01923	chr12	128654001	128655000	1	51239	0.673469	0.467153	0.474747	0.306818	0.372093	0.358209	Distal Intergenic
LOC101927701	0.111717	0.569777	3.05495	0.025487	-3.05694	chr2	67876001	67877000	2	175694	0.685185	0.617647	0.574074	0.490566	0.494737	0.556452	Distal Intergenic
LOC101927701	0.108203	0.521692	2.62017	0.0435856	-3.5386	chr2	67877001	67878000	2	174694	0.612245	0.563953	0.551181	0.386503	0.503448	0.512821	Distal Intergenic
LOC101927704	-0.163588	0.313444	-2.80449	0.034603	-3.33075	chr10	118929001	118930000	2	-448	0.222222	0.272727	0.2	0.4	0.285714	0.5	Promoter (<=1kb)
LOC101927707	-0.114479	0.723233	-2.51604	0.0497552	-3.65807	chr4	146742001	146743000	2	-57391	0.566667	0.722222	0.709091	0.784615	0.774194	0.782609	Intron (NM_178835.3/ZNF827, intron 8 of 14)
LOC101927709	-0.129859	0.451232	-2.7505	0.037005	-3.39111	chr2	119231001	119232000	2	128542	0.363636	0.359375	0.435897	0.431818	0.527778	0.588889	Distal Intergenic
LOC101927712	0.175632	0.710636	3.36403	0.0177083	-2.73456	chr13	110840001	110841000	2	-49703	0.865079	0.766917	0.763359	0.557522	0.59542	0.715517	Intron (NM_001845.4/COL4A1, intron 24 of 51)
LOC101927712	-0.133804	0.792856	-2.9753	0.0280611	-3.14285	chr13	110794001	110795000	2	-3703	0.638889	0.777778	0.761194	0.815385	0.875	0.888889	Distal Intergenic
LOC101927714	0.26918	0.362771	2.94579	0.0290868	-3.17496	chr8	1735001	1736000	1	2835	0.613636	0.473684	0.404762	0.195652	0.1	0.388889	Promoter (2-3kb)
LOC101927736	0.126858	0.70709	2.83968	0.0331293	-3.29165	chr1	233276001	233277000	1	-59174	0.72807	0.818182	0.765306	0.620968	0.72381	0.586207	Intron (XM_005273272.1/PCNXL2, intron 17 of 31)
LOC101927741	-0.127416	0.700133	-2.87361	0.0317732	-3.25413	chr2	201334001	201335000	2	6244	0.616205	0.702381	0.590689	0.696296	0.811847	0.783379	Exon (NM_015535.2/SPATS2L, exon 11 of 13)
LOC101927743	0.130263	0.564254	2.85905	0.0323477	-3.27021	chr7	20320001	20321000	1	-15247	0.578947	0.625	0.684211	0.526316	0.55	0.421053	Distal Intergenic
LOC101927756	-0.142243	0.653293	-7.95733	0.00034631	0.161599	chr14	61606001	61607000	2	-89699	0.567568	0.578947	0.6	0.735294	0.72	0.717949	Distal Intergenic
LOC101927763	-0.143318	0.225313	-2.80851	0.0344312	-3.32627	chr11	5549001	5550000	2	-4591	0.25	0.139535	0.0714286	0.263158	0.288136	0.339623	Distal Intergenic
LOC101927768	0.119937	0.229413	2.53258	0.0487157	-3.63901	chr6	114317001	114318000	1	3944	0.355556	0.258621	0.253968	0.133333	0.25	0.125	Distal Intergenic
LOC101927773	-0.310809	0.701238	-2.62647	0.0432397	-3.53141	chr1	85084001	85085000	2	1714	0.45	0.6875	0.5	0.625	0.966667	0.978261	Promoter (1-2kb)
LOC101927775	-0.203821	0.584223	-2.72692	0.0381108	-3.41762	chr22	49798001	49799000	2	35865	0.330739	0.504823	0.611374	0.701587	0.717277	0.639535	Distal Intergenic
LOC101927801	0.115755	0.260798	2.77209	0.0360233	-3.36692	chr2	122530001	122531000	1	-5876	0.298137	0.271028	0.386861	0.210784	0.149701	0.248276	Distal Intergenic
LOC101927808	-0.104371	0.838195	-3.35498	0.0178942	-2.74373	chr3	140180001	140181000	2	46643	0.72549	0.806452	0.826087	0.877049	0.901235	0.892857	Intron (NM_022131.2/CLSTN2, intron 7 of 16)
LOC101927832	-0.134858	0.603993	-4.38974	0.00588066	-1.79799	chr3	142677001	142678000	1	-3855	0.529545	0.557178	0.522968	0.708709	0.613734	0.691824	Downstream (2-3kb)
LOC101927836	0.178082	0.89177	2.98341	0.0277866	-3.13406	chr8	3317001	3318000	2	-731044	0.973684	1	0.96875	0.75	0.723404	0.934783	Intron (NM_033225.5/CSMD1, intron 12 of 69)
LOC101927839	-0.150699	0.527537	-3.58876	0.0137173	-2.51167	chr17	2084001	2085000	1	-50755	0.529412	0.411765	0.415385	0.555556	0.618182	0.634921	Intron (NM_001256828.1/SMG6, intron 4 of 10)
LOC101927844	0.138295	0.543388	2.62751	0.0431833	-3.53024	chr1	87691001	87692000	1	12649	0.555556	0.615385	0.666667	0.571429	0.413793	0.4375	Intron (XR_246365.1/LOC101927844, intron 2 of 3)
LOC101927851	0.146444	0.348585	2.6453	0.0422243	-3.50998	chr1	235133001	235134000	2	-33762	0.381356	0.414141	0.469925	0.162879	0.335938	0.327273	Distal Intergenic
LOC101927858	0.118251	0.775452	4.07444	0.00811368	-2.06401	chr7	156451001	156452000	2	-193	0.806452	0.883721	0.813559	0.736842	0.724638	0.6875	Promoter (<=1kb)
LOC101927863	0.140128	0.229233	2.56422	0.0467913	-3.60263	chr16	89571001	89572000	2	0	0.303279	0.22619	0.368421	0.07	0.216495	0.191011	Promoter (<=1kb)
LOC101927868	-0.130717	0.379114	-2.9817	0.0278441	-3.1359	chr10	120971001	120972000	1	3419	0.286026	0.31713	0.338109	0.529976	0.37525	0.428191	Exon (XR_246196.1/LOC101927868, exon 2 of 2)
LOC101927871	0.161767	0.839675	2.93722	0.0293925	-3.18432	chr1	88299001	88300000	1	-125121	0.892857	0.933333	0.935484	0.857143	0.65	0.769231	Distal Intergenic
LOC101927876	-0.168158	0.696112	-3.24402	0.0203615	-2.85759	chr1	18284001	18285000	1	-107151	0.513333	0.705882	0.616883	0.80791	0.755556	0.777108	Distal Intergenic
LOC101927880	-0.255267	0.678341	-2.96421	0.0284419	-3.1549	chr10	3599001	3600000	2	-121108	0.375	0.688889	0.588235	0.867925	0.8	0.75	Distal Intergenic
LOC101927882	-0.165636	0.780112	-3.08881	0.0244724	-3.02075	chr12	7531001	7532000	1	39561	0.583333	0.777778	0.730769	0.884615	0.862069	0.842105	Exon (NM_174941.4/CD163L1, exon 9 of 20)
LOC101927892	-0.178985	0.532193	-6.44987	0.00098271	-0.470952	chr8	137938001	137939000	1	-269552	0.462069	0.461538	0.404494	0.6	0.605263	0.659794	Distal Intergenic
LOC101927900	-0.117417	0.599527	-3.15552	0.0226024	-2.95008	chr18	38262001	38263000	1	615751	0.566667	0.508621	0.54717	0.5875	0.701493	0.685714	Distal Intergenic
LOC101927904	-0.257726	0.760747	-5.35302	0.0023937	-1.09624	chr10	3918001	3919000	1	-35150	0.6	0.695652	0.6	0.809524	0.904762	0.954545	Distal Intergenic
LOC101927904	0.124418	0.438476	3.7977	0.010895	-2.31338	chr10	3929001	3930000	1	-24150	0.449213	0.544014	0.508828	0.349498	0.365385	0.413919	Distal Intergenic
LOC101927908	-0.148191	0.59281	-3.46859	0.0157088	-2.62962	chr5	166547001	166548000	2	47406	0.444444	0.598425	0.513274	0.66087	0.647541	0.692308	Intron (XM_005265950.1/TENM2, intron 2 of 30)
LOC101927915	0.115072	0.638557	2.54394	0.0480149	-3.62593	chr8	138709001	138710000	2	-283170	0.637681	0.69802	0.752577	0.524096	0.568966	0.65	Distal Intergenic
LOC101927924	0.12497	0.529025	2.60608	0.0443701	-3.55469	chr2	130559001	130560000	1	-120743	0.679612	0.57554	0.51938	0.4375	0.44697	0.515152	Distal Intergenic
LOC101927925	-0.141896	0.817576	-2.77068	0.0360865	-3.3685	chr1	236714001	236715000	2	-13663	0.766667	0.710059	0.763158	0.943005	0.780749	0.941818	3' UTR
LOC101927935	0.158379	0.174739	3.80268	0.0108363	-2.30876	chr9	94659001	94660000	2	-43768	0.307692	0.175182	0.278912	0.0591398	0.0977011	0.129808	Intron (NM_004560.3/ROR2, intron 1 of 8)
LOC101927948	-0.116055	0.5788	-2.58466	0.0455912	-3.57919	chr2	78263001	78264000	1	-51856	0.4625	0.542857	0.556962	0.622449	0.576923	0.711111	Intron (XR_245030.1/LOC101927967, intron 1 of 2)
LOC101927950	0.158348	0.605883	2.89613	0.0309069	-3.22934	chr6	5849001	5850000	2	-153496	0.655172	0.8	0.6	0.538462	0.5	0.541667	Distal Intergenic
LOC101927953	0.10372	0.392501	3.14439	0.0229031	-2.96181	chr5	134411001	134412000	2	-35211	0.473684	0.476744	0.382653	0.346667	0.313187	0.362069	Intron (NM_001277348.1/LOC100996485, intron 2 of 5)
LOC101927955	-0.136095	0.80619	-3.23133	0.0206673	-2.87077	chr11	9731001	9732000	2	-3058	0.681818	0.782609	0.75	0.884615	0.809524	0.928571	Intron (XM_005252829.1/SWAP70, intron 2 of 10)
LOC101927962	-0.264122	0.79155	-2.74229	0.0373858	-3.40033	chr7	158135001	158136000	1	4643	0.636364	0.5	0.842105	0.9375	0.833333	1	Intron (XM_005249553.1/PTPRN2, intron 2 of 22)
LOC101927964	0.111997	0.359746	2.98752	0.0276485	-3.1296	chr10	4093001	4094000	1	0	0.487252	0.403458	0.356522	0.282353	0.320988	0.307902	Promoter (<=1kb)
LOC101927989	0.171155	0.559215	4.97302	0.0033636	-1.35414	chr18	74063001	74064000	1	-135915	0.639831	0.64878	0.645768	0.405405	0.488722	0.526786	Distal Intergenic
LOC101927991	0.124263	0.786446	5.36347	0.00237201	-1.08947	chr2	209939001	209940000	1	249951	0.854054	0.81875	0.872928	0.741463	0.732057	0.699422	Distal Intergenic
LOC101927998	0.178319	0.67358	2.71006	0.0389233	-3.43662	chr16	73949001	73950000	2	-23420	0.783784	0.772727	0.731707	0.560976	0.471698	0.720588	Distal Intergenic
LOC101928015	0.151597	0.536724	3.99681	0.00880277	-2.13245	chr3	30482001	30483000	1	-77368	0.678161	0.565657	0.59375	0.48	0.416667	0.486111	Distal Intergenic
LOC101928018	0.102371	0.780655	2.5357	0.0485219	-3.63541	chr18	76186001	76187000	2	231276	0.813953	0.894068	0.7875	0.75	0.671362	0.767045	Distal Intergenic
LOC101928025	-0.179939	0.746855	-2.88505	0.0313299	-3.24153	chr7	26194001	26195000	1	0	0.517241	0.714286	0.73913	0.836735	0.827586	0.846154	Promoter (<=1kb)
LOC101928030	-0.343931	0.706427	-6.52846	0.0009263	-0.432136	chr12	9525001	9526000	2	8261	0.457143	0.511628	0.634615	0.826087	0.9	0.909091	Intron (XR_242909.1/LOC101928030, intron 1 of 1)
LOC101928030	-0.186895	0.208832	-2.8427	0.033006	-3.2883	chr12	9518001	9519000	2	15261	0	0.166667	0.179487	0.384615	0.222222	0.3	Distal Intergenic
LOC101928031	0.167304	0.601112	2.54374	0.0480274	-3.62617	chr2	84122001	84123000	1	372063	0.634146	0.636364	0.783784	0.457143	0.628571	0.466667	Distal Intergenic
LOC101928079	0.14282	0.536335	3.03622	0.0260678	-3.07703	chr1	95167001	95168000	2	39970	0.622222	0.6875	0.513514	0.478632	0.444444	0.471698	Distal Intergenic
LOC101928097	-0.116294	0.778016	-2.76793	0.0362103	-3.37158	chr20	60453001	60454000	1	-58290	0.675214	0.78169	0.702703	0.773109	0.853659	0.88172	Intron (NM_001794.3/CDH4, intron 7 of 15)
LOC101928103	-0.144987	0.795517	-3.04369	0.0258346	-3.06901	chr2	215711001	215712000	1	36050	0.627119	0.787234	0.754717	0.829787	0.882353	0.891892	Intron (XR_241402.1/LOC101928103, intron 2 of 3)
LOC101928111	0.100446	0.696444	2.82131	0.0338897	-3.31203	chr2	240326001	240327000	1	2568	0.806283	0.688889	0.744828	0.671233	0.616541	0.650888	Promoter (2-3kb)
LOC101928119	0.101763	0.722327	2.74451	0.0372823	-3.39783	chr9	97765001	97766000	2	-65101	0.827381	0.731651	0.760593	0.618596	0.709812	0.68593	Intron (XM_005252283.1/C9orf3, intron 11 of 16)
LOC101928131	-0.145879	0.602991	-2.54057	0.0482217	-3.62981	chr4	166678001	166679000	2	-13778	0.40625	0.609524	0.57438	0.646512	0.688596	0.692683	Intron (XR_244747.1/LOC101928151, intron 5 of 5)
LOC101928132	-0.124379	0.317163	-4.75461	0.00412401	-1.51328	chr11	13945001	13946000	2	410	0.210227	0.290541	0.264151	0.393103	0.377483	0.36747	Promoter (<=1kb)
LOC101928136	0.105266	0.601096	2.73673	0.0376462	-3.40658	chr5	173148001	173149000	2	-6147	0.732919	0.597315	0.630952	0.542553	0.559211	0.543624	Distal Intergenic
LOC101928140	-0.305617	0.797717	-3.73337	0.0116874	-2.37352	chr6	128331001	128332000	1	-51845	0.824561	0.590164	0.52	0.981132	0.923077	0.947368	Intron (NM_002844.3/PTPRK, intron 13 of 29)
LOC101928141	-0.188473	0.694435	-5.25541	0.00260787	-1.16027	chr17	67866001	67867000	1	-180416	0.5625	0.571429	0.666667	0.823529	0.777778	0.764706	Distal Intergenic
LOC101928142	0.10875	0.924716	2.54557	0.0479154	-3.62406	chr3	151621001	151622000	2	23963	0.96	0.977273	1	0.78125	0.903846	0.925926	Intron (XR_241600.1/LOC101928142, intron 1 of 2)
LOC101928153	-0.252736	0.554494	-2.91322	0.0302669	-3.21058	chr3	37862001	37863000	2	29932	0.302326	0.366667	0.615385	0.71875	0.69697	0.626866	Exon (XR_245203.1/LOC101928153, exon 3 of 5)
LOC101928159	-0.143133	0.399357	-2.96266	0.0284954	-3.15658	chr7	116750001	116751000	2	-18280	0.236994	0.413043	0.333333	0.485549	0.488372	0.438849	Intron (NM_021908.2/ST7, intron 2 of 15)
LOC101928167	-0.131903	0.70181	-2.74605	0.0372108	-3.39611	chr18	50823001	50824000	2	283441	0.666667	0.590909	0.65	0.782609	0.678571	0.842105	Intron (NM_005215.3/DCC, intron 12 of 28)
LOC101928175	0.114801	0.629317	3.21651	0.0210306	-2.88619	chr11	68105001	68106000	2	0	0.653595	0.721519	0.685039	0.610778	0.508333	0.596639	Promoter (<=1kb)
LOC101928179	-0.15144	0.72428	-2.92309	0.0299037	-3.19977	chr17	7979001	7980000	1	-2810	0.564103	0.75	0.631579	0.766667	0.833333	0.8	Promoter (2-3kb)
LOC101928190	0.168202	0.3756	2.51719	0.0496825	-3.65675	chr3	154951001	154952000	1	-6734	0.534351	0.387387	0.457364	0.194915	0.270492	0.409091	Distal Intergenic
LOC101928205	-0.150979	0.814997	-2.9329	0.0295476	-3.18903	chr17	70025001	70026000	1	-42474	0.701754	0.6875	0.829268	0.952381	0.888889	0.830189	Distal Intergenic
LOC101928248	0.128706	0.436815	5.70111	0.00177947	-0.879718	chr16	79810001	79811000	1	-20393	0.527778	0.481283	0.494444	0.345178	0.385542	0.386667	Distal Intergenic
LOC101928260	-0.289441	0.227182	-2.86663	0.0320472	-3.26183	chr11	27224001	27225000	2	15282	0.2125	0.0348837	0	0.217822	0.547368	0.350515	Distal Intergenic
LOC101928262	0.152668	0.523997	2.94116	0.0292515	-3.18002	chr11	69218001	69219000	1	33515	0.706897	0.582192	0.511905	0.460606	0.452632	0.429752	Distal Intergenic
LOC101928266	0.28529	0.684836	3.0406	0.0259309	-3.07233	chr17	9081001	9082000	2	435	0.85567	0.728814	0.897959	0.5625	0.695652	0.368421	Promoter (<=1kb)
LOC101928299	0.161975	0.34484	3.28021	0.0195176	-2.8202	chr2	138845001	138846000	2	65471	0.530435	0.373913	0.373134	0.233333	0.271186	0.287037	Intron (XR_244863.1/LOC101928299, intron 2 of 3)
LOC101928331	-0.145974	0.798059	-3.38068	0.0173716	-2.7177	chr6	14524001	14525000	1	91759	0.652709	0.728477	0.79403	0.878238	0.827493	0.907407	Distal Intergenic
LOC101928333	-0.128174	0.654306	-2.78626	0.0353944	-3.35108	chr7	126829001	126830000	1	-25181	0.524229	0.636364	0.610063	0.692308	0.67052	0.79235	Intron (NM_000845.2/GRM8, intron 1 of 9)
LOC101928341	-0.151176	0.772127	-3.05274	0.0255548	-3.0593	chr1	160506001	160507000	2	-3488	0.622951	0.666667	0.8	0.821429	0.859649	0.862069	Distal Intergenic
LOC101928357	-0.257279	0.714126	-3.90788	0.00967512	-2.2123	chr7	126275001	126276000	1	101176	0.447917	0.701987	0.606557	0.826446	0.85	0.851852	Intron (NM_000845.2/GRM8, intron 6 of 9)
LOC101928361	0.109404	0.653516	3.08038	0.0247208	-3.02974	chr2	144303001	144304000	1	-56917	0.736842	0.67931	0.708502	0.610294	0.535971	0.650177	Intron (NM_018460.3/ARHGAP15, intron 10 of 13)
LOC101928362	-0.11672	0.709375	-3.85896	0.0101965	-2.25688	chr12	16358001	16359000	1	-66607	0.638298	0.659574	0.655172	0.794872	0.708333	0.8	Intron (NM_001170798.1/SLC15A5, intron 7 of 8)
LOC101928394	0.152759	0.559477	4.62553	0.0046658	-1.61124	chr6	71791001	71792000	1	-20620	0.646154	0.672131	0.589286	0.530612	0.461538	0.457143	Distal Intergenic
LOC101928406	-0.130161	0.726831	-3.24223	0.0204044	-2.85945	chr6	15994001	15995000	1	-175	0.589494	0.722334	0.673423	0.829137	0.765748	0.780851	Promoter (<=1kb)
LOC101928411	-0.218879	0.709737	-6.53478	0.00092193	-0.429046	chr2	145226001	145227000	2	-4420	0.621723	0.566327	0.612844	0.764368	0.824627	0.868534	Intron (NM_001171653.1/ZEB2, intron 2 of 8)
LOC101928420	0.135862	0.621393	3.29633	0.0191542	-2.80363	chr12	81171001	81172000	1	13000	0.705882	0.691358	0.670732	0.466667	0.598214	0.595506	Distal Intergenic
LOC101928423	-0.140928	0.45857	-2.94765	0.0290209	-3.17293	chr7	127795001	127796000	1	-50863	0.290123	0.425121	0.449074	0.549738	0.492537	0.544828	Distal Intergenic
LOC101928440	-0.159157	0.496595	-2.52455	0.0492178	-3.64827	chr11	33800001	33801000	1	3833	0.344633	0.463235	0.443182	0.55618	0.481865	0.690476	Distal Intergenic
LOC101928446	-0.128039	0.68386	-3.87982	0.00997041	-2.23781	chr16	82816001	82817000	1	9077	0.572727	0.627219	0.659574	0.735849	0.792	0.715789	Intron (NM_001220491.1/CDH13, intron 1 of 4)
LOC101928448	0.109552	0.524487	2.57604	0.0460935	-3.58907	chr5	55860001	55861000	2	-29018	0.569536	0.623188	0.545064	0.389744	0.513834	0.505556	Distal Intergenic
LOC101928456	-0.174487	0.346406	-6.14172	0.00124611	-0.630355	chr12	114830001	114831000	1	-12448	0.280763	0.219451	0.277273	0.469543	0.401937	0.429467	Intron (NM_181486.2/TBX5, intron 6 of 8)
LOC101928474	0.142382	0.70324	2.67909	0.0404654	-3.47163	chr16	84974001	84975000	2	-15568	0.817043	0.6875	0.81875	0.570122	0.70765	0.618375	Distal Intergenic
[truncated: 2,134 more rows]
